# Supplementary material for: AI-based color vision screening and educational counseling for high school students: An experimental study
Source: PLoS One. 2026 Jul 22;21(7):e0353871. doi: 10.1371/journal.pone.0353871 (PMC13390841; doi:10.1371/journal.pone.0353871)
Supplement: S1 File — This file contains the anonymized survey dataset used for the statistical analyses reported in the manuscript. (XLSX) [file pone.0353871.s001.xlsx]

## Sheet: Full
S1 Data. De-identified minimal dataset underlying the findings reported in this study.
Gender (1=male, 2=female)	CVD_status	AW1	AW2	AW3	TR1	TR2	TR3	BE1	BE2	BE3	BR1	BR2	BR3	EX1	EX2	EX3	RD1	RD2	RD3	OS1	OS2	OS3	QA1	QA2	QA3	TC1	TC2	TC3	EE1	EE2	EE3	CT1	CT2	CT3	AW	TR	BE	BR	EX	RD	OS	QA	TC	EE	CT
1	Non-CVD individuals	4	4	4	3	3	3	5	4	3	4	4	4	5	4	3	4	5	4	3	3	3	3	3	3	3	3	3	3	4	4	3	3	3	4	3	4	4	4	4.33333	3	3	3	3.66667	3
2	Non-CVD individuals	4	4	3	4	4	5	4	4	5	3	4	4	5	3	5	5	4	3	4	4	4	4	4	4	4	4	4	4	4	4	4	4	4	3.66667	4.33333	4.33333	3.66667	4.33333	4	4	4	4	4	4
1	Non-CVD individuals	4	4	4	4	3	4	3	3	3	3	3	4	4	3	4	4	4	4	4	4	4	4	4	4	4	4	4	5	4	5	4	4	4	4	3.66667	3	3.33333	3.66667	4	4	4	4	4.66667	4
2	Non-CVD individuals	3	4	3	4	3	3	4	4	3	4	5	5	5	4	3	4	3	4	4	5	5	4	4	4	4	3	3	4	4	3	3	3	3	3.33333	3.33333	3.66667	4.66667	4	3.66667	4.66667	4	3.33333	3.66667	3
1	Non-CVD individuals	4	5	4	3	5	2	3	2	5	4	4	4	3	4	4	4	4	3	3	3	3	3	3	3	3	3	3	3	3	3	3	3	3	4.33333	3.33333	3.33333	4	3.66667	3.66667	3	3	3	3	3
1	Non-CVD individuals	4	4	4	4	3	4	3	4	4	4	3	3	4	4	3	3	3	3	3	3	3	3	3	3	4	4	4	3	4	3	4	4	4	4	3.66667	3.66667	3.33333	3.66667	3	3	3	4	3.33333	4
2	Non-CVD individuals	4	4	4	4	3	3	3	4	3	4	5	4	3	3	4	4	3	4	4	4	4	4	4	4	4	4	4	4	4	5	4	4	4	4	3.33333	3.33333	4.33333	3.33333	3.66667	4	4	4	4.33333	4
2	Non-CVD individuals	4	4	4	4	4	4	4	4	4	3	4	3	4	4	4	3	4	4	5	4	4	4	4	4	4	4	4	4	4	4	4	4	4	4	4	4	3.33333	4	3.66667	4.33333	4	4	4	4
1	Non-CVD individuals	4	5	4	3	4	5	3	4	3	4	5	5	4	5	3	5	3	3	4	4	4	4	4	3	3	3	3	3	3	3	4	4	3	4.33333	4	3.33333	4.66667	4	3.66667	4	3.66667	3	3	3.66667
2	Non-CVD individuals	5	4	5	3	3	4	3	4	5	5	4	4	3	4	3	3	5	3	4	4	4	4	4	4	4	5	5	4	4	4	4	4	5	4.66667	3.33333	4	4.33333	3.33333	3.66667	4	4	4.66667	4	4.33333
2	Non-CVD individuals	4	4	4	4	3	4	5	5	4	5	5	4	4	3	4	4	3	4	3	4	3	3	3	3	3	3	4	3	4	4	3	3	4	4	3.66667	4.66667	4.66667	3.66667	3.66667	3.33333	3	3.33333	3.66667	3.33333
2	Non-CVD individuals	5	3	5	3	3	4	5	4	4	3	4	3	4	3	3	3	2	3	3	3	3	3	3	3	4	4	3	3	3	4	4	4	3	4.33333	3.33333	4.33333	3.33333	3.33333	2.66667	3	3	3.66667	3.33333	3.66667
2	Non-CVD individuals	4	5	3	4	5	3	3	4	4	4	5	3	3	4	3	4	4	2	4	4	3	4	4	4	3	4	4	3	3	3	3	3	3	4	4	3.66667	4	3.33333	3.33333	3.66667	4	3.66667	3	3
2	Non-CVD individuals	5	4	4	4	3	4	2	4	4	5	3	4	3	4	4	4	4	4	4	3	4	4	4	3	4	4	4	4	4	4	4	4	4	4.33333	3.66667	3.33333	4	3.66667	4	3.66667	3.66667	4	4	4
2	Non-CVD individuals	2	4	4	4	4	3	4	4	3	5	4	5	5	4	3	4	4	3	3	3	3	4	4	3	4	4	4	4	3	4	3	4	4	3.33333	3.66667	3.66667	4.66667	4	3.66667	3	3.66667	4	3.66667	3.66667
2	Non-CVD individuals	3	4	5	4	4	3	4	4	5	4	4	4	4	4	3	4	4	3	3	3	3	3	3	3	3	3	3	3	3	3	3	3	3	4	3.66667	4.33333	4	3.66667	3.66667	3	3	3	3	3
2	Non-CVD individuals	4	4	4	4	4	4	4	4	3	3	4	4	5	4	3	4	3	3	4	4	4	4	4	4	4	4	4	5	4	5	4	4	4	4	4	3.66667	3.66667	4	3.33333	4	4	4	4.66667	4
2	Non-CVD individuals	4	4	4	3	3	4	4	3	4	3	5	4	4	3	4	5	4	3	4	4	4	3	3	3	3	3	4	4	4	3	4	4	4	4	3.33333	3.66667	4	3.66667	4	4	3	3.33333	3.66667	4
2	Non-CVD individuals	5	5	4	3	4	4	4	3	3	4	4	4	4	4	3	3	3	3	4	4	3	4	3	4	3	3	4	4	4	4	4	3	5	4.66667	3.66667	3.33333	4	3.66667	3	3.66667	3.66667	3.33333	4	4
2	Non-CVD individuals	3	4	4	4	3	3	4	4	3	3	4	5	3	4	3	4	4	3	4	4	4	3	3	3	3	4	4	4	3	4	4	4	4	3.66667	3.33333	3.66667	4	3.33333	3.66667	4	3	3.66667	3.66667	4
2	Non-CVD individuals	4	3	4	4	4	4	5	4	4	5	4	5	3	4	4	4	2	3	4	3	3	3	3	3	3	3	3	3	4	4	3	3	3	3.66667	4	4.33333	4.66667	3.66667	3	3.33333	3	3	3.66667	3
2	Non-CVD individuals	4	4	4	3	5	3	4	4	4	3	4	5	4	4	4	3	4	4	4	4	4	4	4	3	4	4	3	4	4	4	4	4	4	4	3.66667	4	4	4	3.66667	4	3.66667	3.66667	4	4
2	Non-CVD individuals	4	4	4	4	4	4	4	4	4	4	4	5	4	4	4	3	3	3	3	3	3	3	4	3	3	3	3	3	3	3	3	3	3	4	4	4	4.33333	4	3	3	3.33333	3	3	3
2	Non-CVD individuals	4	3	3	3	3	4	3	3	4	5	4	4	3	4	2	4	3	4	4	4	4	4	4	4	4	4	4	4	4	4	4	4	4	3.33333	3.33333	3.33333	4.33333	3	3.66667	4	4	4	4	4
1	Non-CVD individuals	4	4	4	3	3	4	4	3	4	4	4	4	3	5	3	5	3	5	4	4	4	4	4	3	4	4	4	4	4	4	4	4	4	4	3.33333	3.66667	4	3.66667	4.33333	4	3.66667	4	4	4
1	Non-CVD individuals	4	4	3	3	4	4	5	4	4	3	3	5	4	5	4	5	4	5	4	4	4	4	4	4	4	4	4	4	4	4	4	4	4	3.66667	3.66667	4.33333	3.66667	4.33333	4.66667	4	4	4	4	4
1	Non-CVD individuals	4	4	4	3	5	4	5	3	2	3	4	4	5	5	4	4	4	3	3	4	4	3	3	3	3	3	3	4	4	4	4	4	4	4	4	3.33333	3.66667	4.66667	3.66667	3.66667	3	3	4	4
1	Non-CVD individuals	5	4	4	5	4	3	3	4	3	4	4	4	4	4	4	4	4	3	4	4	4	4	4	4	4	4	4	5	4	5	4	4	4	4.33333	4	3.33333	4	4	3.66667	4	4	4	4.66667	4
1	Non-CVD individuals	5	4	4	4	4	4	4	4	3	4	3	3	3	5	5	5	5	3	4	5	5	4	4	4	4	3	3	4	4	3	3	3	3	4.33333	4	3.66667	3.33333	4.33333	4.33333	4.66667	4	3.33333	3.66667	3
2	Non-CVD individuals	4	4	4	5	4	4	4	4	3	2	3	4	5	4	3	5	4	3	4	4	3	3	3	3	3	3	3	4	3	3	3	3	3	4	4.33333	3.66667	3	4	4	3.66667	3	3	3.33333	3
2	Non-CVD individuals	4	4	4	4	4	3	4	5	4	5	5	5	3	3	3	4	4	4	3	4	3	3	3	3	4	4	4	3	4	3	4	4	4	4	3.66667	4.33333	5	3	4	3.33333	3	4	3.33333	4
1	Non-CVD individuals	3	3	4	3	4	2	4	3	3	4	4	5	3	4	3	3	4	3	4	4	4	4	4	4	4	4	4	4	4	5	4	4	4	3.33333	3	3.33333	4.33333	3.33333	3.33333	4	4	4	4.33333	4
1	Non-CVD individuals	3	5	4	3	3	4	4	3	4	4	3	5	5	3	4	4	4	4	5	4	4	4	3	3	4	4	3	4	4	4	3	3	4	4	3.33333	3.66667	4	4	4	4.33333	3.33333	3.66667	4	3.33333
1	Non-CVD individuals	3	4	4	4	4	4	5	4	4	5	5	4	4	4	4	3	2	3	4	4	4	4	4	3	3	3	3	3	3	3	4	4	3	3.66667	4	4.33333	4.66667	4	2.66667	4	3.66667	3	3	3.66667
2	Non-CVD individuals	5	4	4	3	4	3	4	3	2	4	3	4	4	5	4	3	3	4	4	4	4	4	4	4	4	4	4	4	4	4	4	4	4	4.33333	3.33333	3	3.66667	4.33333	3.33333	4	4	4	4	4
2	Non-CVD individuals	5	4	5	3	4	5	3	4	5	3	5	4	4	3	3	4	4	4	3	4	3	3	3	3	3	3	4	3	4	4	3	3	4	4.66667	4	4	4	3.33333	4	3.33333	3	3.33333	3.66667	3.33333
1	Non-CVD individuals	4	4	4	3	3	4	4	3	3	3	4	5	3	3	5	4	5	4	4	4	4	4	4	4	4	4	4	4	4	4	4	4	4	4	3.33333	3.33333	4	3.66667	4.33333	4	4	4	4	4
2	Non-CVD individuals	4	5	5	3	3	5	4	4	3	3	5	5	4	3	4	4	4	4	4	4	3	4	4	4	3	4	4	3	3	3	3	3	3	4.66667	3.66667	3.66667	4.33333	3.66667	4	3.66667	4	3.66667	3	3
2	Non-CVD individuals	4	4	4	4	4	4	4	4	4	3	4	4	4	4	4	4	3	4	3	3	3	4	3	3	3	3	3	3	4	4	3	4	4	4	4	4	3.66667	4	3.66667	3	3.33333	3	3.66667	3.66667
2	Non-CVD individuals	4	4	5	3	3	4	4	3	4	4	5	4	3	4	3	5	3	3	4	4	3	4	4	3	4	4	4	4	3	4	4	4	4	4.33333	3.33333	3.66667	4.33333	3.33333	3.66667	3.66667	3.66667	4	3.66667	4
2	Non-CVD individuals	3	4	4	4	3	3	4	3	4	4	3	4	4	4	4	4	4	3	4	4	4	4	4	4	4	4	4	4	4	4	4	4	4	3.66667	3.33333	3.66667	3.66667	4	3.66667	4	4	4	4	4
2	Non-CVD individuals	4	4	4	4	4	3	3	3	5	3	4	4	4	4	4	3	4	3	4	4	4	4	4	4	4	4	4	4	4	5	4	4	4	4	3.66667	3.66667	3.66667	4	3.33333	4	4	4	4.33333	4
1	Non-CVD individuals	4	4	4	3	5	4	4	3	3	4	5	4	4	4	4	4	5	4	4	4	4	3	3	3	3	3	4	4	4	3	4	4	4	4	4	3.33333	4.33333	4	4.33333	4	3	3.33333	3.66667	4
1	Non-CVD individuals	4	4	4	4	4	4	4	4	5	4	4	5	4	4	2	4	3	4	4	4	4	4	4	4	4	4	4	4	4	4	4	4	5	4	4	4.33333	4.33333	3.33333	3.66667	4	4	4	4	4.33333
2	Non-CVD individuals	3	4	3	4	4	4	3	4	4	5	4	5	4	4	4	5	5	2	5	4	5	4	4	4	4	4	4	4	4	4	4	4	4	3.33333	4	3.66667	4.66667	4	4	4.66667	4	4	4	4
2	Non-CVD individuals	5	4	4	3	4	3	3	4	4	4	4	5	5	4	4	3	4	4	4	3	3	3	3	3	3	3	3	3	4	4	3	3	3	4.33333	3.33333	3.66667	4.33333	4.33333	3.66667	3.33333	3	3	3.66667	3
1	Non-CVD individuals	4	4	4	4	5	4	4	4	4	4	4	4	4	4	4	3	5	3	3	3	3	4	4	3	4	3	4	3	4	4	3	3	4	4	4.33333	4	4	4	3.66667	3	3.66667	3.66667	3.66667	3.33333
1	Non-CVD individuals	4	4	4	5	5	4	4	4	4	4	4	5	4	3	5	3	3	4	4	3	3	4	4	3	4	4	3	4	4	4	4	4	4	4	4.66667	4	4.33333	4	3.33333	3.33333	3.66667	3.66667	4	4
2	Non-CVD individuals	4	4	4	3	4	3	3	4	3	4	3	4	3	4	4	3	3	4	4	4	4	4	4	4	4	4	4	4	4	4	4	4	4	4	3.33333	3.33333	3.66667	3.66667	3.33333	4	4	4	4	4
2	Non-CVD individuals	3	4	4	5	4	4	3	4	5	4	3	5	4	4	3	4	2	3	4	4	4	4	4	4	4	4	4	4	4	4	4	4	4	3.66667	4.33333	4	4	3.66667	3	4	4	4	4	4
1	Red–green CVD	4	3	4	3	4	4	5	4	3	3	4	4	3	3	3	5	4	4	4	4	4	4	4	3	4	4	4	4	4	3	3	3	3	3.66667	3.66667	4	3.66667	3	4.33333	4	3.66667	4	3.66667	3
1	Non-CVD individuals	3	4	4	4	4	3	4	4	3	5	3	4	4	3	4	4	4	3	3	4	3	4	3	4	3	3	3	3	4	4	4	3	3	3.66667	3.66667	3.66667	4	3.66667	3.66667	3.33333	3.66667	3	3.66667	3.33333
1	Non-CVD individuals	3	5	3	3	4	4	4	4	4	5	4	4	4	4	3	4	4	3	3	4	4	3	3	3	3	3	3	4	4	4	4	4	4	3.66667	3.66667	4	4.33333	3.66667	3.66667	3.66667	3	3	4	4
1	Non-CVD individuals	5	4	3	3	4	4	5	4	3	3	4	3	4	4	4	4	5	4	4	4	4	4	4	4	4	4	3	5	4	5	5	4	4	4	3.66667	4	3.33333	4	4.33333	4	4	3.66667	4.66667	4.33333
1	Non-CVD individuals	4	4	4	3	3	4	5	3	4	5	4	3	3	3	5	4	5	3	4	5	5	4	4	4	4	3	3	4	4	3	3	3	3	4	3.33333	4	4	3.66667	4	4.66667	4	3.33333	3.66667	3
1	Non-CVD individuals	4	4	4	4	3	4	4	5	3	4	4	3	4	3	4	4	4	3	3	3	3	3	3	3	3	3	3	3	3	3	3	3	3	4	3.66667	4	3.66667	3.66667	3.66667	3	3	3	3	3
1	Non-CVD individuals	3	5	4	3	4	3	5	3	4	3	4	5	4	4	4	4	5	3	3	3	3	3	3	3	4	4	4	3	3	3	4	4	4	4	3.33333	4	4	4	4	3	3	4	3	4
1	Non-CVD individuals	5	4	4	4	5	3	5	3	3	4	3	4	5	4	5	4	5	3	4	3	4	3	3	3	3	3	3	4	5	5	3	3	3	4.33333	4	3.66667	3.66667	4.66667	4	3.66667	3	3	4.66667	3
1	Non-CVD individuals	4	4	4	3	3	3	3	4	3	3	3	4	4	4	3	5	4	4	5	4	4	4	3	3	4	4	3	4	4	4	3	3	4	4	3	3.33333	3.33333	3.66667	4.33333	4.33333	3.33333	3.66667	4	3.33333
1	Non-CVD individuals	4	5	4	3	3	4	4	4	3	3	4	4	4	3	4	4	4	5	4	4	4	4	4	3	3	3	3	3	3	3	4	4	3	4.33333	3.33333	3.66667	3.66667	3.66667	4.33333	4	3.66667	3	3	3.66667
1	Non-CVD individuals	4	3	4	4	3	4	5	3	5	4	4	4	4	4	4	3	4	3	4	4	4	4	4	4	4	4	4	3	4	4	3	3	3	3.66667	3.66667	4.33333	4	4	3.33333	4	4	4	3.66667	3
2	Non-CVD individuals	4	5	4	4	4	4	4	3	3	4	4	5	4	4	4	3	4	3	3	4	3	3	3	3	3	3	4	3	4	4	3	3	4	4.33333	4	3.33333	4.33333	4	3.33333	3.33333	3	3.33333	3.66667	3.33333
1	Non-CVD individuals	4	4	4	4	4	4	4	4	3	4	4	3	4	4	3	4	4	5	3	3	3	3	3	3	4	4	3	3	3	4	4	4	3	4	4	3.66667	3.66667	3.66667	4.33333	3	3	3.66667	3.33333	3.66667
2	Non-CVD individuals	3	4	3	2	4	4	4	4	4	4	4	5	4	3	3	3	4	3	4	4	4	4	3	4	3	4	4	3	3	3	3	3	3	3.33333	3.33333	4	4.33333	3.33333	3.33333	4	3.66667	3.66667	3	3
1	Non-CVD individuals	4	4	4	4	4	3	4	4	4	4	4	4	4	5	3	3	4	4	4	4	4	4	4	3	4	4	4	4	4	4	4	4	4	4	3.66667	4	4	4	3.66667	4	3.66667	4	4	4
2	Non-CVD individuals	4	4	4	3	4	4	4	4	3	4	4	5	4	5	4	4	4	4	4	4	3	4	4	3	4	4	4	4	3	4	4	4	4	4	3.66667	3.66667	4.33333	4.33333	4	3.66667	3.66667	4	3.66667	4
1	Non-CVD individuals	3	3	4	4	4	4	5	3	3	4	4	3	4	4	4	4	4	2	3	3	3	3	4	4	3	3	3	3	3	3	3	3	3	3.33333	4	3.66667	3.66667	4	3.33333	3	3.66667	3	3	3
2	Non-CVD individuals	3	5	5	3	3	4	4	4	4	3	3	4	3	4	4	5	5	5	4	3	4	4	4	4	4	3	3	4	4	4	4	4	3	4.33333	3.33333	4	3.33333	3.66667	5	3.66667	4	3.33333	4	3.66667
1	Non-CVD individuals	3	4	3	4	2	3	4	4	4	5	4	5	3	3	4	4	3	4	3	3	3	3	3	4	3	3	3	4	4	4	4	4	4	3.33333	3	4	4.66667	3.33333	3.66667	3	3.33333	3	4	4
1	Non-CVD individuals	4	4	4	4	3	5	4	4	3	4	4	3	4	4	4	4	5	3	4	4	3	3	3	3	4	4	4	3	3	3	4	4	4	4	4	3.66667	3.66667	4	4	3.66667	3	4	3	4
2	Non-CVD individuals	3	4	3	4	3	4	3	3	4	3	4	4	3	4	5	5	5	5	3	4	4	4	3	4	3	4	3	3	3	3	3	3	3	3.33333	3.66667	3.33333	3.66667	4	5	3.66667	3.66667	3.33333	3	3
1	Red–green CVD	4	3	4	3	4	4	4	3	4	3	4	3	3	4	4	3	4	3	4	4	4	3	3	4	4	4	4	4	4	5	5	5	5	3.66667	3.66667	3.66667	3.33333	3.66667	3.33333	4	3.33333	4	4.33333	5
2	Non-CVD individuals	3	4	5	3	5	3	4	4	4	4	4	3	5	4	4	4	5	4	3	3	3	4	4	4	3	3	4	5	5	5	4	4	4	4	3.66667	4	3.66667	4.33333	4.33333	3	4	3.33333	5	4
2	Non-CVD individuals	5	3	4	3	5	3	4	3	4	4	3	4	4	4	3	3	4	4	3	4	4	3	3	3	4	3	3	4	3	3	4	5	5	4	3.66667	3.66667	3.66667	3.66667	3.66667	3.66667	3	3.33333	3.33333	4.66667
2	Non-CVD individuals	3	3	3	4	3	4	3	4	3	3	4	5	3	3	3	3	3	5	3	4	4	4	4	4	3	3	4	3	3	4	4	4	3	3	3.66667	3.33333	4	3	3.66667	3.66667	4	3.33333	3.33333	3.66667
2	Non-CVD individuals	5	5	4	3	4	3	4	3	3	5	5	4	4	3	5	4	3	3	3	4	3	4	3	4	3	3	3	3	4	4	4	4	4	4.66667	3.33333	3.33333	4.66667	4	3.33333	3.33333	3.66667	3	3.66667	4
2	Non-CVD individuals	4	4	4	2	4	3	3	4	5	4	3	4	4	4	4	3	3	4	4	4	4	4	4	4	4	4	4	4	4	4	4	4	4	4	3	4	3.66667	4	3.33333	4	4	4	4	4
2	Non-CVD individuals	4	3	5	4	4	5	4	4	1	5	4	3	4	4	5	4	3	4	4	3	3	3	4	3	3	3	3	4	3	3	4	4	4	4	4.33333	3	4	4.33333	3.66667	3.33333	3.33333	3	3.33333	4
2	Non-CVD individuals	3	4	4	4	4	4	3	4	4	4	4	3	3	4	3	4	4	4	4	4	4	4	4	4	4	4	4	3	3	4	3	3	3	3.66667	4	3.66667	3.66667	3.33333	4	4	4	4	3.33333	3
1	Non-CVD individuals	5	5	4	4	4	2	5	4	3	3	4	5	4	3	3	4	4	3	4	4	3	4	4	4	4	4	4	4	4	4	4	4	4	4.66667	3.33333	4	4	3.33333	3.66667	3.66667	4	4	4	4
2	Non-CVD individuals	4	4	3	4	4	3	4	4	4	4	4	4	3	3	3	4	4	3	4	4	4	4	4	4	4	4	4	4	4	4	4	4	4	3.66667	3.66667	4	4	3	3.66667	4	4	4	4	4
2	Non-CVD individuals	5	4	4	4	3	5	4	4	3	4	5	3	4	4	4	5	4	3	3	3	3	4	4	4	3	3	3	4	3	3	4	3	3	4.33333	4	3.66667	4	4	4	3	4	3	3.33333	3.33333
1	Non-CVD individuals	3	4	5	4	4	4	5	3	3	5	4	4	4	4	3	5	3	4	4	3	4	4	4	4	4	4	4	4	4	4	4	4	4	4	4	3.66667	4.33333	3.66667	4	3.66667	4	4	4	4
1	Non-CVD individuals	5	4	4	4	3	4	3	5	4	4	3	3	3	3	3	3	3	2	4	3	3	4	4	4	3	4	3	4	4	4	4	3	3	4.33333	3.66667	4	3.33333	3	2.66667	3.33333	4	3.33333	4	3.33333
2	Non-CVD individuals	5	5	4	3	4	3	4	5	4	3	3	5	5	4	4	4	4	3	3	3	4	3	3	3	4	4	3	3	3	4	4	3	4	4.66667	3.33333	4.33333	3.66667	4.33333	3.66667	3.33333	3	3.66667	3.33333	3.66667
2	Non-CVD individuals	4	4	4	3	3	3	4	3	4	3	4	3	4	4	4	3	4	4	4	4	4	4	4	4	3	3	3	3	3	3	4	4	4	4	3	3.66667	3.33333	4	3.66667	4	4	3	3	4
1	Red–green CVD	4	5	3	5	3	3	4	3	4	4	4	5	3	4	4	4	4	5	4	4	4	4	4	4	4	3	4	3	3	3	3	3	3	4	3.66667	3.66667	4.33333	3.66667	4.33333	4	4	3.66667	3	3
2	Non-CVD individuals	5	4	4	3	3	4	4	3	4	4	4	4	4	3	4	4	3	4	4	3	3	3	3	4	3	3	3	3	3	3	3	3	3	4.33333	3.33333	3.66667	4	3.66667	3.66667	3.33333	3.33333	3	3	3
2	Non-CVD individuals	3	4	4	3	3	3	5	4	3	3	4	4	3	4	3	4	3	4	3	3	3	3	3	3	4	4	4	4	4	4	4	4	4	3.66667	3	4	3.66667	3.33333	3.66667	3	3	4	4	4
1	Non-CVD individuals	4	4	4	4	4	3	4	4	5	4	5	4	3	3	4	4	4	4	3	4	4	3	3	4	3	3	3	4	4	4	4	5	5	4	3.66667	4.33333	4.33333	3.33333	4	3.66667	3.33333	3	4	4.66667
1	Non-CVD individuals	4	4	4	3	3	3	3	3	4	4	4	4	2	5	3	4	4	5	3	3	3	4	3	3	3	5	3	3	4	4	4	4	4	4	3	3.33333	4	3.33333	4.33333	3	3.33333	3.66667	3.66667	4
2	Non-CVD individuals	5	4	4	3	4	3	4	3	4	4	4	4	5	4	4	3	4	4	3	4	4	3	3	3	3	3	3	3	3	3	4	3	3	4.33333	3.33333	3.66667	4	4.33333	3.66667	3.66667	3	3	3	3.33333
2	Non-CVD individuals	4	4	4	4	4	3	4	5	3	5	3	4	4	3	4	4	5	3	3	4	4	3	3	4	3	4	4	3	3	3	4	3	3	4	3.66667	4	4	3.66667	4	3.66667	3.33333	3.66667	3	3.33333
2	Non-CVD individuals	5	4	4	4	3	3	4	3	3	4	3	3	4	4	4	4	3	4	4	4	4	4	4	4	4	4	4	4	3	3	4	3	4	4.33333	3.33333	3.33333	3.33333	4	3.66667	4	4	4	3.33333	3.66667
2	Non-CVD individuals	3	4	4	3	3	4	5	4	4	5	5	5	4	3	5	3	5	4	3	3	3	3	3	3	3	4	3	3	3	3	3	4	4	3.66667	3.33333	4.33333	5	4	4	3	3	3.33333	3	3.66667
1	Non-CVD individuals	5	4	4	3	5	3	4	4	3	5	4	4	3	5	3	5	4	5	3	3	3	3	3	3	4	4	3	3	3	3	4	4	4	4.33333	3.66667	3.66667	4.33333	3.66667	4.66667	3	3	3.66667	3	4
2	Non-CVD individuals	4	5	5	4	4	3	4	3	4	4	3	4	4	4	5	5	4	4	3	4	3	4	4	4	4	4	4	3	4	4	3	3	3	4.66667	3.66667	3.66667	3.66667	4.33333	4.33333	3.33333	4	4	3.66667	3
2	Non-CVD individuals	3	5	5	4	4	3	4	4	4	4	4	5	5	3	5	4	3	4	3	3	3	3	3	3	4	4	4	3	3	3	4	4	4	4.33333	3.66667	4	4.33333	4.33333	3.66667	3	3	4	3	4
2	Non-CVD individuals	4	4	5	3	4	3	4	4	3	3	4	4	4	4	4	3	4	4	4	4	4	3	3	3	3	3	4	5	5	4	5	5	5	4.33333	3.33333	3.66667	3.66667	4	3.66667	4	3	3.33333	4.66667	5
2	Red–green CVD	4	4	4	5	4	4	3	5	4	3	4	4	5	4	4	4	5	3	3	3	3	3	3	3	3	3	3	4	4	4	4	4	4	4	4.33333	4	3.66667	4.33333	4	3	3	3	4	4
1	Non-CVD individuals	4	4	5	4	3	5	3	5	4	4	5	5	5	4	4	3	3	3	3	4	3	3	3	3	3	3	3	3	3	3	3	4	4	4.33333	4	4	4.66667	4.33333	3	3.33333	3	3	3	3.66667
2	Non-CVD individuals	4	4	3	4	5	3	4	4	4	3	4	4	4	4	4	4	5	3	3	4	4	3	3	3	3	3	3	3	3	3	3	3	3	3.66667	4	4	3.66667	4	4	3.66667	3	3	3	3
2	Non-CVD individuals	4	3	3	4	3	4	3	5	4	4	4	4	5	5	4	2	5	4	4	4	4	4	3	3	3	4	4	4	4	4	5	5	5	3.33333	3.66667	4	4	4.66667	3.66667	4	3.33333	3.66667	4	5
1	Non-CVD individuals	4	4	4	4	4	3	5	4	4	2	4	4	4	5	3	3	4	4	3	3	3	3	3	3	3	3	3	4	5	5	5	4	4	4	3.66667	4.33333	3.33333	4	3.66667	3	3	3	4.66667	4.33333
2	Non-CVD individuals	5	3	4	3	5	4	3	4	4	4	3	4	5	4	4	4	4	3	4	4	4	3	4	3	3	4	4	4	4	4	3	4	4	4	4	3.66667	3.66667	4.33333	3.66667	4	3.33333	3.66667	4	3.66667
2	Non-CVD individuals	4	5	2	4	4	5	4	5	4	3	4	4	4	4	4	3	5	4	4	4	3	4	4	4	3	3	3	3	3	3	4	4	3	3.66667	4.33333	4.33333	3.66667	4	4	3.66667	4	3	3	3.66667
1	Non-CVD individuals	4	5	3	4	4	3	4	4	4	5	4	3	4	5	4	3	4	4	4	4	4	4	4	4	3	4	4	4	4	4	4	4	4	4	3.66667	4	4	4.33333	3.66667	4	4	3.66667	4	4
2	Non-CVD individuals	3	4	3	4	4	5	3	3	4	4	4	4	5	4	4	3	3	3	4	4	4	4	4	4	3	4	3	4	4	4	4	4	4	3.33333	4.33333	3.33333	4	4.33333	3	4	4	3.33333	4	4
2	Non-CVD individuals	4	3	4	4	5	4	3	5	4	3	3	5	4	3	4	4	4	4	3	4	3	4	3	3	4	4	3	3	3	3	4	3	4	3.66667	4.33333	4	3.66667	3.66667	4	3.33333	3.33333	3.66667	3	3.66667
2	Non-CVD individuals	4	4	4	5	4	4	5	4	4	5	4	4	5	3	5	3	3	5	4	4	4	3	3	3	4	4	3	4	4	4	4	5	5	4	4.33333	4.33333	4.33333	4.33333	3.66667	4	3	3.66667	4	4.66667
2	Non-CVD individuals	3	4	3	5	4	4	4	4	5	3	4	4	5	4	4	4	3	4	4	4	4	4	4	4	4	4	4	4	4	4	4	4	5	3.33333	4.33333	4.33333	3.66667	4.33333	3.66667	4	4	4	4	4.33333
1	Non-CVD individuals	4	4	3	4	4	4	3	5	4	4	4	4	5	4	4	4	4	4	4	4	4	4	4	4	4	4	4	4	3	4	4	4	4	3.66667	4	4	4	4.33333	4	4	4	4	3.66667	4
2	Non-CVD individuals	2	4	3	3	3	4	3	4	4	4	5	5	4	4	4	4	3	3	3	3	3	4	3	3	3	4	3	3	4	3	3	4	3	3	3.33333	3.66667	4.66667	4	3.33333	3	3.33333	3.33333	3.33333	3.33333
1	Non-CVD individuals	4	3	4	3	4	4	4	4	4	5	4	4	4	4	4	3	4	3	4	4	4	4	3	4	4	4	3	4	3	4	4	4	5	3.66667	3.66667	4	4.33333	4	3.33333	4	3.66667	3.66667	3.66667	4.33333
1	Non-CVD individuals	4	4	3	4	4	5	3	4	3	4	4	4	5	5	4	2	4	5	3	3	3	3	3	4	3	4	4	3	3	3	4	4	3	3.66667	4.33333	3.33333	4	4.66667	3.66667	3	3.33333	3.66667	3	3.66667
2	Non-CVD individuals	3	4	5	4	4	3	2	3	3	2	4	5	4	4	4	4	5	4	4	3	3	4	3	3	3	4	4	4	3	4	3	4	4	4	3.66667	2.66667	3.66667	4	4.33333	3.33333	3.33333	3.66667	3.66667	3.66667
2	Non-CVD individuals	4	4	4	4	3	4	4	3	4	3	4	4	3	4	3	4	4	3	3	3	3	3	4	4	3	3	3	4	4	3	4	4	4	4	3.66667	3.66667	3.66667	3.33333	3.66667	3	3.66667	3	3.66667	4
1	Non-CVD individuals	5	5	4	5	4	4	4	4	4	4	4	4	4	4	3	5	5	2	4	4	3	3	3	3	4	4	4	3	3	3	3	3	3	4.66667	4.33333	4	4	3.66667	4	3.66667	3	4	3	3
2	Non-CVD individuals	5	3	3	4	5	5	3	3	5	2	4	3	5	4	3	3	4	4	3	4	4	4	3	4	3	4	3	3	4	3	4	3	3	3.66667	4.66667	3.66667	3	4	3.66667	3.66667	3.66667	3.33333	3.33333	3.33333
2	Non-CVD individuals	4	3	3	2	4	4	2	5	5	4	3	4	4	5	3	4	3	3	4	4	4	3	3	4	4	4	4	3	3	3	3	3	3	3.33333	3.33333	4	3.66667	4	3.33333	4	3.33333	4	3	3
2	Non-CVD individuals	4	4	4	4	4	4	3	5	3	4	4	4	4	4	4	3	4	4	3	3	3	4	4	4	3	3	4	3	3	4	4	3	3	4	4	3.66667	4	4	3.66667	3	4	3.33333	3.33333	3.33333
2	Non-CVD individuals	4	5	4	4	4	3	3	4	4	3	4	4	4	4	4	3	4	3	3	4	4	3	3	3	4	3	3	4	3	3	3	3	4	4.33333	3.66667	3.66667	3.66667	4	3.33333	3.66667	3	3.33333	3.33333	3.33333
2	Non-CVD individuals	4	4	4	4	4	5	3	4	3	5	3	4	4	5	3	4	4	4	3	4	4	4	4	4	3	3	4	3	3	4	3	3	4	4	4.33333	3.33333	4	4	4	3.66667	4	3.33333	3.33333	3.33333
2	Non-CVD individuals	4	4	4	4	2	3	4	5	3	3	3	5	4	4	4	4	4	4	3	3	3	4	3	3	3	3	3	3	3	4	3	3	4	4	3	4	3.66667	4	4	3	3.33333	3	3.33333	3.33333
2	Non-CVD individuals	4	4	3	3	4	4	4	4	4	3	4	4	3	4	5	2	4	4	3	3	3	3	3	3	3	3	3	4	3	3	4	4	3	3.66667	3.66667	4	3.66667	4	3.33333	3	3	3	3.33333	3.66667
2	Non-CVD individuals	4	4	4	4	4	4	5	4	5	5	5	4	4	5	4	4	3	3	4	3	3	3	4	3	3	3	3	4	4	4	4	3	3	4	4	4.66667	4.66667	4.33333	3.33333	3.33333	3.33333	3	4	3.33333
2	Non-CVD individuals	4	4	3	3	4	3	3	4	3	4	5	5	4	5	4	4	4	5	4	4	4	4	4	4	3	3	3	3	3	3	4	3	4	3.66667	3.33333	3.33333	4.66667	4.33333	4.33333	4	4	3	3	3.66667
1	Non-CVD individuals	4	3	2	5	4	4	4	4	3	3	4	5	4	4	4	3	3	4	3	3	3	3	3	4	3	4	3	3	4	4	4	5	5	3	4.33333	3.66667	4	4	3.33333	3	3.33333	3.33333	3.66667	4.66667
1	Non-CVD individuals	4	3	4	4	4	3	5	5	4	4	4	5	5	4	4	3	4	2	4	3	4	4	3	3	4	4	4	3	3	3	4	3	5	3.66667	3.66667	4.66667	4.33333	4.33333	3	3.66667	3.33333	4	3	4
2	Non-CVD individuals	4	4	3	5	4	4	4	3	3	3	3	5	3	4	3	4	4	3	4	4	4	4	4	4	4	5	4	4	3	4	4	4	4	3.66667	4.33333	3.33333	3.66667	3.33333	3.66667	4	4	4.33333	3.66667	4
1	Non-CVD individuals	5	4	4	4	4	5	4	4	4	4	3	4	4	4	4	4	4	3	4	3	4	4	4	4	3	3	3	4	4	3	3	4	3	4.33333	4.33333	4	3.66667	4	3.66667	3.66667	4	3	3.66667	3.33333
2	Non-CVD individuals	3	4	3	5	4	4	4	5	4	5	5	4	4	5	3	4	4	3	4	4	4	4	4	4	4	4	4	4	4	4	4	4	5	3.33333	4.33333	4.33333	4.66667	4	3.66667	4	4	4	4	4.33333
2	Non-CVD individuals	3	5	3	4	5	4	3	4	4	4	4	4	5	4	4	3	4	5	4	4	4	4	4	4	4	4	4	4	5	4	4	4	4	3.66667	4.33333	3.66667	4	4.33333	4	4	4	4	4.33333	4
2	Non-CVD individuals	3	3	4	3	4	5	4	5	3	4	4	4	5	4	4	3	3	5	4	4	4	3	4	3	3	4	4	3	3	4	3	4	4	3.33333	4	4	4	4.33333	3.66667	4	3.33333	3.66667	3.33333	3.66667
2	Non-CVD individuals	3	4	4	3	4	2	3	4	4	5	5	4	4	4	4	4	4	5	4	4	4	3	3	3	3	3	3	4	4	3	4	4	4	3.66667	3	3.66667	4.66667	4	4.33333	4	3	3	3.66667	4
1	Non-CVD individuals	5	4	3	4	5	4	4	4	4	4	4	5	4	5	3	3	4	4	3	3	4	3	3	3	3	3	4	3	4	3	3	3	3	4	4.33333	4	4.33333	4	3.66667	3.33333	3	3.33333	3.33333	3
1	Non-CVD individuals	4	2	4	4	4	4	3	4	4	3	4	5	5	5	4	4	4	4	4	4	4	3	4	4	3	4	3	3	4	3	4	3	3	3.33333	4	3.66667	4	4.66667	4	4	3.66667	3.33333	3.33333	3.33333
1	Non-CVD individuals	4	3	3	4	3	4	4	5	3	4	4	4	4	4	4	3	4	3	3	3	2	4	4	4	3	3	4	1	1	1	1	1	1	3.33333	3.66667	4	4	4	3.33333	2.66667	4	3.33333	1	1
1	Non-CVD individuals	4	3	4	5	4	4	4	4	4	4	4	5	4	4	3	3	4	3	3	3	3	4	3	3	4	5	4	3	3	2	2	3	3	3.66667	4.33333	4	4.33333	3.66667	3.33333	3	3.33333	4.33333	2.66667	2.66667
2	Non-CVD individuals	3	4	5	4	4	3	5	4	4	4	4	4	4	3	4	3	3	3	3	4	4	3	4	3	3	3	3	4	3	4	4	4	4	4	3.66667	4.33333	4	3.66667	3	3.66667	3.33333	3	3.66667	4
2	Non-CVD individuals	4	5	5	4	3	3	5	5	4	4	3	3	4	3	5	4	3	5	4	4	4	3	4	4	3	4	3	4	4	3	3	3	3	4.66667	3.33333	4.66667	3.33333	4	4	4	3.66667	3.33333	3.66667	3
2	Non-CVD individuals	4	4	4	4	4	3	3	4	4	3	4	2	4	3	4	4	4	4	3	3	3	3	3	4	4	4	3	3	3	3	4	4	4	4	3.66667	3.66667	3	3.66667	4	3	3.33333	3.66667	3	4
2	Non-CVD individuals	3	4	3	4	4	3	5	5	3	3	5	4	5	4	4	4	3	4	4	4	4	4	4	4	4	4	4	4	4	3	4	3	4	3.33333	3.66667	4.33333	4	4.33333	3.66667	4	4	4	3.66667	3.66667
2	Non-CVD individuals	4	3	4	4	4	4	3	5	3	3	5	3	4	4	4	4	3	4	3	3	3	4	4	4	4	4	3	4	4	4	4	4	4	3.66667	4	3.66667	3.66667	4	3.66667	3	4	3.66667	4	4
2	Non-CVD individuals	4	4	4	5	3	3	3	5	3	4	5	5	4	4	2	3	4	3	4	4	4	3	4	4	3	3	3	3	4	3	3	3	3	4	3.66667	3.66667	4.66667	3.33333	3.33333	4	3.66667	3	3.33333	3
1	Red–green CVD	4	4	4	4	4	3	3	4	3	3	5	3	4	4	5	3	3	4	4	4	4	4	4	4	4	3	3	4	4	4	4	3	4	4	3.66667	3.33333	3.66667	4.33333	3.33333	4	4	3.33333	4	3.66667
2	Non-CVD individuals	3	4	5	5	4	4	3	4	4	2	4	5	4	4	4	4	5	4	4	4	4	3	3	3	3	3	3	4	4	3	4	4	4	4	4.33333	3.66667	3.66667	4	4.33333	4	3	3	3.66667	4
1	Non-CVD individuals	4	5	4	4	3	4	3	5	3	5	3	5	4	4	5	4	4	3	4	4	4	4	3	4	3	3	4	4	4	4	5	5	5	4.33333	3.66667	3.66667	4.33333	4.33333	3.66667	4	3.66667	3.33333	4	5
2	Non-CVD individuals	5	4	4	4	3	4	4	4	4	5	5	3	4	5	3	4	3	3	4	4	4	4	4	3	4	4	4	4	4	4	4	4	4	4.33333	3.66667	4	4.33333	4	3.33333	4	3.66667	4	4	4
2	Non-CVD individuals	3	3	3	5	4	4	3	4	4	4	3	4	5	5	5	4	4	4	4	4	4	3	3	3	3	3	4	4	4	4	3	3	3	3	4.33333	3.66667	3.66667	5	4	4	3	3.33333	4	3
2	Non-CVD individuals	3	4	4	4	4	4	4	4	4	5	4	4	4	4	4	4	4	3	3	3	3	4	3	3	4	4	4	4	4	4	4	3	3	3.66667	4	4	4.33333	4	3.66667	3	3.33333	4	4	3.33333
1	Non-CVD individuals	3	4	3	5	4	4	5	3	4	3	4	4	4	4	3	4	3	3	3	3	3	3	3	3	3	3	3	3	3	3	3	3	3	3.33333	4.33333	4	3.66667	3.66667	3.33333	3	3	3	3	3
2	Non-CVD individuals	4	4	3	3	4	3	2	4	3	4	5	3	5	4	4	4	4	4	3	3	3	3	4	3	3	3	3	3	3	3	3	3	3	3.66667	3.33333	3	4	4.33333	4	3	3.33333	3	3	3
1	Non-CVD individuals	5	3	4	5	4	5	3	3	3	3	5	4	4	3	4	4	4	3	4	4	3	3	3	3	4	4	3	3	4	3	4	3	4	4	4.66667	3	4	3.66667	3.66667	3.66667	3	3.66667	3.33333	3.66667
1	Non-CVD individuals	4	4	2	3	4	3	4	4	3	3	3	4	4	5	4	4	4	4	3	3	3	3	4	3	3	3	3	4	4	5	3	3	3	3.33333	3.33333	3.66667	3.33333	4.33333	4	3	3.33333	3	4.33333	3
2	Non-CVD individuals	3	4	3	5	4	5	4	4	4	4	4	4	4	4	3	4	4	3	3	3	3	3	4	3	3	3	3	4	4	5	3	3	3	3.33333	4.66667	4	4	3.66667	3.66667	3	3.33333	3	4.33333	3
2	Non-CVD individuals	4	5	4	4	4	3	3	4	4	3	4	4	4	4	4	5	4	4	4	4	4	4	4	4	4	4	4	3	4	4	4	3	3	4.33333	3.66667	3.66667	3.66667	4	4.33333	4	4	4	3.66667	3.33333
2	Non-CVD individuals	4	3	4	4	3	4	3	4	3	3	3	4	5	4	3	3	4	4	3	3	3	4	4	4	3	3	3	3	3	4	3	4	3	3.66667	3.66667	3.33333	3.33333	4	3.66667	3	4	3	3.33333	3.33333
2	Non-CVD individuals	5	5	3	4	5	3	3	4	4	4	4	5	5	4	3	4	3	4	3	3	4	3	3	3	3	3	3	3	4	5	3	3	3	4.33333	4	3.66667	4.33333	4	3.66667	3.33333	3	3	4	3
2	Non-CVD individuals	4	4	4	4	4	3	3	4	4	4	4	5	5	2	5	4	4	4	4	4	4	4	4	4	4	4	4	4	5	5	4	4	4	4	3.66667	3.66667	4.33333	4	4	4	4	4	4.66667	4
2	Non-CVD individuals	4	4	5	3	3	4	4	4	4	3	4	3	4	4	4	3	4	3	4	5	5	4	4	4	3	3	3	4	5	5	4	5	4	4.33333	3.33333	4	3.33333	4	3.33333	4.66667	4	3	4.66667	4.33333
2	Non-CVD individuals	3	5	4	4	4	3	3	4	4	4	4	3	5	4	5	4	4	3	3	3	3	3	3	4	4	4	3	4	4	5	3	3	3	4	3.66667	3.66667	3.66667	4.66667	3.66667	3	3.33333	3.66667	4.33333	3
2	Non-CVD individuals	4	4	3	4	4	4	3	3	4	3	4	5	4	4	3	4	4	4	3	3	3	3	4	4	4	3	4	4	4	4	3	3	4	3.66667	4	3.33333	4	3.66667	4	3	3.66667	3.66667	4	3.33333
2	Non-CVD individuals	5	4	4	3	4	4	4	3	4	2	4	4	5	4	4	5	4	3	4	4	4	4	4	4	4	4	4	4	4	5	4	4	4	4.33333	3.66667	3.66667	3.33333	4.33333	4	4	4	4	4.33333	4
2	Non-CVD individuals	5	4	3	4	5	5	3	4	4	5	3	5	4	4	3	4	4	3	5	4	4	4	4	4	3	3	3	4	4	5	4	3	4	4	4.66667	3.66667	4.33333	3.66667	3.66667	4.33333	4	3	4.33333	3.66667
1	Non-CVD individuals	4	4	5	5	5	3	4	4	4	3	4	5	5	4	4	3	4	3	4	4	4	4	4	4	4	4	4	4	3	4	4	3	4	4.33333	4.33333	4	4	4.33333	3.33333	4	4	4	3.66667	3.66667
2	Non-CVD individuals	5	4	3	5	4	3	3	3	4	4	5	4	5	4	3	4	4	3	4	3	4	4	4	4	4	4	4	2	3	1	4	4	4	4	4	3.33333	4.33333	4	3.66667	3.66667	4	4	2	4
2	Non-CVD individuals	5	5	3	4	3	3	4	3	4	4	4	5	4	3	4	3	3	4	4	4	4	4	3	3	4	4	3	4	5	5	4	3	4	4.33333	3.33333	3.66667	4.33333	3.66667	3.33333	4	3.33333	3.66667	4.66667	3.66667
2	Non-CVD individuals	3	4	4	3	4	4	2	4	4	4	3	4	5	3	4	3	4	3	3	3	3	3	3	3	4	4	3	4	3	4	3	3	3	3.66667	3.66667	3.33333	3.66667	4	3.33333	3	3	3.66667	3.66667	3
1	Non-CVD individuals	4	4	4	4	4	3	3	3	4	5	5	4	4	5	3	3	5	3	4	3	3	4	4	4	3	4	3	2	2	2	4	4	4	4	3.66667	3.33333	4.66667	4	3.66667	3.33333	4	3.33333	2	4
1	Non-CVD individuals	5	4	3	4	4	4	4	5	3	3	4	4	5	4	3	4	4	4	3	3	3	4	3	4	3	3	3	4	4	4	3	3	3	4	4	4	3.66667	4	4	3	3.66667	3	4	3
1	Non-CVD individuals	5	4	4	5	3	5	4	4	4	4	4	4	4	4	4	4	5	3	3	3	3	4	4	4	4	4	3	4	4	4	3	3	4	4.33333	4.33333	4	4	4	4	3	4	3.66667	4	3.33333
1	Red–green CVD	4	4	3	4	5	3	3	4	4	4	3	5	4	4	2	3	5	4	4	4	4	4	4	4	4	4	4	4	3	4	4	4	4	3.66667	4	3.66667	4	3.33333	4	4	4	4	3.66667	4
2	Non-CVD individuals	3	4	4	4	4	3	4	4	3	4	3	4	4	5	3	4	3	4	4	4	4	4	4	4	4	4	4	4	3	4	4	3	4	3.66667	3.66667	3.66667	3.66667	4	3.66667	4	4	4	3.66667	3.66667
1	Non-CVD individuals	5	3	4	4	4	4	3	3	4	3	4	4	5	4	4	4	4	3	4	4	4	4	4	4	4	4	4	3	3	2	4	4	4	4	4	3.33333	3.66667	4.33333	3.66667	4	4	4	2.66667	4
2	Non-CVD individuals	4	5	4	4	4	3	3	4	4	3	3	4	3	4	4	4	3	4	3	4	4	3	3	3	3	3	3	4	3	5	3	3	3	4.33333	3.66667	3.66667	3.33333	3.66667	3.66667	3.66667	3	3	4	3
2	Non-CVD individuals	3	4	3	4	5	4	3	4	4	2	4	4	4	5	4	4	3	4	4	4	4	4	4	4	4	4	3	4	4	4	4	4	4	3.33333	4.33333	3.66667	3.33333	4.33333	3.66667	4	4	3.66667	4	4
2	Non-CVD individuals	4	4	3	5	4	4	3	4	3	4	4	4	4	5	3	3	5	4	4	5	5	4	4	4	4	3	3	4	4	4	4	5	4	3.66667	4.33333	3.33333	4	4	4	4.66667	4	3.33333	4	4.33333
1	Non-CVD individuals	4	4	3	4	4	3	3	4	3	4	4	4	5	3	3	4	3	5	3	3	3	3	3	3	3	3	3	4	4	4	3	3	3	3.66667	3.66667	3.33333	4	3.66667	4	3	3	3	4	3
2	Non-CVD individuals	3	4	4	4	4	4	4	4	5	5	5	5	5	4	4	3	4	4	3	4	4	4	4	3	3	4	4	3	4	1	3	4	3	3.66667	4	4.33333	5	4.33333	3.66667	3.66667	3.66667	3.66667	2.66667	3.33333
1	Non-CVD individuals	4	4	3	3	5	4	4	3	4	2	4	4	3	5	4	3	3	3	4	4	3	3	4	3	3	4	3	4	4	4	4	4	4	3.66667	4	3.66667	3.33333	4	3	3.66667	3.33333	3.33333	4	4
1	Non-CVD individuals	3	3	4	3	4	4	5	4	3	4	5	5	4	3	4	4	3	3	3	3	4	4	3	4	4	4	3	4	4	4	3	4	3	3.33333	3.66667	4	4.66667	3.66667	3.33333	3.33333	3.66667	3.66667	4	3.33333
2	Non-CVD individuals	3	5	4	5	4	4	4	4	4	3	5	5	3	4	4	3	4	3	4	4	4	4	3	4	3	3	3	3	2	3	4	4	4	4	4.33333	4	4.33333	3.66667	3.33333	4	3.66667	3	2.66667	4
2	Non-CVD individuals	4	5	5	4	4	3	3	5	3	4	4	4	4	4	3	4	5	4	4	4	4	4	4	4	4	3	4	2	2	2	4	4	4	4.66667	3.66667	3.66667	4	3.66667	4.33333	4	4	3.66667	2	4
1	Non-CVD individuals	4	4	3	4	4	3	4	3	3	4	5	5	5	4	4	4	4	3	4	3	3	3	3	3	3	3	3	3	4	2	4	4	3	3.66667	3.66667	3.33333	4.66667	4.33333	3.66667	3.33333	3	3	3	3.66667
1	Non-CVD individuals	5	4	4	4	3	5	4	4	3	5	4	3	4	4	3	4	4	3	3	4	3	3	3	3	4	4	4	3	3	4	3	3	4	4.33333	4	3.66667	4	3.66667	3.66667	3.33333	3	4	3.33333	3.33333
1	Non-CVD individuals	5	5	5	5	4	4	4	5	4	4	4	3	4	4	3	2	4	3	3	4	4	3	3	4	3	3	3	3	3	2	3	4	4	5	4.33333	4.33333	3.66667	3.66667	3	3.66667	3.33333	3	2.66667	3.66667
1	Non-CVD individuals	4	3	3	4	4	3	3	4	4	3	5	4	4	5	4	3	4	3	3	3	3	3	3	3	3	5	3	3	4	2	3	3	3	3.33333	3.66667	3.66667	4	4.33333	3.33333	3	3	3.66667	3	3
1	Non-CVD individuals	4	3	4	4	3	3	3	5	4	5	4	5	4	4	4	3	4	4	3	3	4	3	3	4	3	3	3	3	4	3	3	4	4	3.66667	3.33333	4	4.66667	4	3.66667	3.33333	3.33333	3	3.33333	3.66667
1	Non-CVD individuals	3	4	5	5	4	4	3	4	4	2	4	3	4	4	4	3	3	3	3	3	4	3	3	3	4	4	4	3	3	2	3	4	3	4	4.33333	3.66667	3	4	3	3.33333	3	4	2.66667	3.33333
2	Non-CVD individuals	4	3	4	3	4	4	4	4	5	4	4	4	4	5	4	3	4	4	3	4	3	4	4	4	3	3	4	4	4	3	3	3	4	3.66667	3.66667	4.33333	4	4.33333	3.66667	3.33333	4	3.33333	3.66667	3.33333
2	Non-CVD individuals	4	4	5	3	4	3	4	5	5	4	4	5	5	3	5	4	4	3	4	4	4	3	3	3	4	3	3	3	4	3	3	3	4	4.33333	3.33333	4.66667	4.33333	4.33333	3.66667	4	3	3.33333	3.33333	3.33333
2	Non-CVD individuals	4	4	4	4	3	3	4	4	4	3	4	5	5	4	3	4	5	3	3	4	4	4	4	4	3	3	4	3	3	3	3	4	3	4	3.33333	4	4	4	4	3.66667	4	3.33333	3	3.33333
2	Non-CVD individuals	4	4	3	5	5	3	3	4	4	4	4	5	4	4	3	5	4	3	3	3	3	4	3	3	3	3	3	4	5	4	3	3	3	3.66667	4.33333	3.66667	4.33333	3.66667	4	3	3.33333	3	4.33333	3
2	Non-CVD individuals	3	5	4	5	3	3	4	3	3	4	4	3	4	4	3	3	3	3	3	4	4	3	3	4	3	4	3	3	3	4	4	4	4	4	3.66667	3.33333	3.66667	3.66667	3	3.66667	3.33333	3.33333	3.33333	4
1	Non-CVD individuals	3	4	3	3	4	4	3	4	4	4	4	4	4	3	4	4	3	4	4	4	3	3	4	4	3	3	3	3	3	4	3	3	3	3.33333	3.66667	3.66667	4	3.66667	3.66667	3.66667	3.66667	3	3.33333	3
1	Non-CVD individuals	4	3	4	4	3	4	4	5	4	3	3	5	4	4	4	4	5	3	4	3	4	3	3	3	4	4	4	3	3	3	3	4	4	3.66667	3.66667	4.33333	3.66667	4	4	3.66667	3	4	3	3.66667
1	Non-CVD individuals	4	4	4	4	4	5	2	5	5	4	4	3	3	4	3	4	5	3	4	4	4	3	3	4	4	3	3	3	4	3	4	4	3	4	4.33333	4	3.66667	3.33333	4	4	3.33333	3.33333	3.33333	3.66667
1	Non-CVD individuals	4	5	4	4	4	4	3	4	4	3	5	4	5	4	4	5	5	4	4	4	3	4	4	4	3	3	3	3	3	3	3	3	3	4.33333	4	3.66667	4	4.33333	4.66667	3.66667	4	3	3	3
1	Non-CVD individuals	4	4	3	3	5	4	5	4	4	3	3	4	3	3	4	3	4	4	4	4	4	3	4	4	4	4	4	3	4	3	4	4	4	3.66667	4	4.33333	3.33333	3.33333	3.66667	4	3.66667	4	3.33333	4
2	Non-CVD individuals	4	4	4	4	4	4	5	5	4	4	4	5	4	4	4	4	4	3	3	3	4	4	4	3	3	3	3	3	4	3	3	3	3	4	4	4.66667	4.33333	4	3.66667	3.33333	3.66667	3	3.33333	3
2	Non-CVD individuals	4	4	5	4	3	4	5	5	4	4	3	4	3	4	4	4	3	3	4	3	4	3	4	3	3	3	3	4	3	4	5	4	5	4.33333	3.66667	4.66667	3.66667	3.66667	3.33333	3.66667	3.33333	3	3.66667	4.66667
2	Non-CVD individuals	4	4	4	4	5	3	3	5	4	4	4	5	4	5	4	5	4	2	3	3	4	4	4	5	3	3	3	4	4	4	4	4	4	4	4	4	4.33333	4.33333	3.66667	3.33333	4.33333	3	4	4
1	Non-CVD individuals	5	5	4	4	3	3	4	3	5	4	4	5	4	4	4	3	3	3	3	3	3	4	4	4	3	3	3	4	3	4	4	4	4	4.66667	3.33333	4	4.33333	4	3	3	4	3	3.66667	4
1	Non-CVD individuals	4	4	5	5	4	4	4	5	4	4	3	4	3	3	4	4	4	3	3	3	3	3	3	3	4	3	3	3	3	3	4	4	4	4.33333	4.33333	4.33333	3.66667	3.33333	3.66667	3	3	3.33333	3	4
1	Non-CVD individuals	4	4	4	4	3	4	3	4	4	4	3	4	4	4	5	4	3	3	3	4	3	3	3	4	3	4	4	3	3	3	4	3	3	4	3.66667	3.66667	3.66667	4.33333	3.33333	3.33333	3.33333	3.66667	3	3.33333
2	Non-CVD individuals	4	3	4	4	4	2	5	4	4	3	4	4	3	4	4	3	4	4	3	4	4	3	3	4	3	4	4	3	3	3	4	3	3	3.66667	3.33333	4.33333	3.66667	3.66667	3.66667	3.66667	3.33333	3.66667	3	3.33333
2	Non-CVD individuals	4	5	4	4	4	4	3	5	3	4	4	3	5	3	4	4	4	4	4	4	4	3	4	4	3	3	3	3	3	3	4	4	4	4.33333	4	3.66667	3.66667	4	4	4	3.66667	3	3	4
2	Non-CVD individuals	4	4	3	4	4	4	3	4	4	4	5	4	4	4	4	3	4	4	3	3	4	3	3	3	3	3	3	4	4	3	3	4	4	3.66667	4	3.66667	4.33333	4	3.66667	3.33333	3	3	3.66667	3.66667
1	Non-CVD individuals	4	4	5	3	4	4	4	4	5	4	4	4	5	5	3	3	5	3	4	4	3	4	4	4	4	4	4	3	3	4	4	5	5	4.33333	3.66667	4.33333	4	4.33333	3.66667	3.66667	4	4	3.33333	4.66667
1	Non-CVD individuals	5	4	4	4	4	5	3	4	3	4	4	4	4	3	4	4	3	3	3	4	4	4	4	4	4	4	4	4	4	4	4	3	3	4.33333	4.33333	3.33333	4	3.66667	3.33333	3.66667	4	4	4	3.33333
1	Non-CVD individuals	5	5	3	4	4	3	3	3	4	4	4	4	4	4	3	3	5	3	4	3	4	3	3	3	3	3	3	3	3	3	3	3	3	4.33333	3.66667	3.33333	4	3.66667	3.66667	3.66667	3	3	3	3
1	Non-CVD individuals	4	4	3	5	4	3	3	3	3	4	4	3	5	3	4	4	4	5	4	3	3	3	4	3	3	3	3	3	3	3	3	3	3	3.66667	4	3	3.66667	4	4.33333	3.33333	3.33333	3	3	3
2	Non-CVD individuals	4	5	4	4	5	4	3	4	4	4	4	5	5	2	4	4	4	4	3	3	3	3	3	3	3	3	3	3	4	3	5	5	5	4.33333	4.33333	3.66667	4.33333	3.66667	4	3	3	3	3.33333	5
2	Non-CVD individuals	4	4	3	4	4	4	4	4	3	5	4	4	5	4	3	3	4	3	4	4	4	5	4	4	3	3	4	3	4	4	4	4	4	3.66667	4	3.66667	4.33333	4	3.33333	4	4.33333	3.33333	3.66667	4
2	Non-CVD individuals	4	4	3	3	4	4	4	4	5	3	4	4	5	3	4	3	3	4	4	3	3	4	3	3	3	4	4	3	3	3	3	3	3	3.66667	3.66667	4.33333	3.66667	4	3.33333	3.33333	3.33333	3.66667	3	3
1	Non-CVD individuals	4	4	4	5	5	3	4	5	4	5	4	4	5	4	3	3	3	3	4	4	4	4	4	4	4	4	4	3	3	4	4	4	3	4	4.33333	4.33333	4.33333	4	3	4	4	4	3.33333	3.66667
2	Non-CVD individuals	5	5	4	5	4	3	4	5	4	4	4	5	3	4	4	4	5	4	4	4	3	4	4	4	4	4	4	4	4	4	4	4	4	4.66667	4	4.33333	4.33333	3.66667	4.33333	3.66667	4	4	4	4
2	Non-CVD individuals	3	4	4	4	5	3	4	4	4	3	5	4	4	3	3	4	4	3	4	4	4	4	4	4	4	3	3	3	3	4	4	3	3	3.66667	4	4	4	3.33333	3.66667	4	4	3.33333	3.33333	3.33333
2	Non-CVD individuals	4	5	5	4	4	5	3	4	4	3	5	4	3	5	4	4	3	3	4	3	4	3	3	3	4	4	4	3	3	3	3	4	4	4.66667	4.33333	3.66667	4	4	3.33333	3.66667	3	4	3	3.66667
1	Non-CVD individuals	3	4	4	4	4	3	4	4	4	4	4	4	4	3	5	4	3	3	4	4	4	3	3	4	4	3	3	3	4	3	4	4	4	3.66667	3.66667	4	4	4	3.33333	4	3.33333	3.33333	3.33333	4
2	Non-CVD individuals	4	4	3	4	4	4	4	5	5	4	4	3	4	3	4	4	3	4	4	4	3	4	4	4	4	3	3	3	3	3	4	3	3	3.66667	4	4.66667	3.66667	3.66667	3.66667	3.66667	4	3.33333	3	3.33333
1	Non-CVD individuals	5	4	4	4	3	4	4	3	4	3	4	4	5	3	3	4	5	4	4	4	4	3	4	4	4	4	4	3	4	3	4	4	4	4.33333	3.66667	3.66667	3.66667	3.66667	4.33333	4	3.66667	4	3.33333	4
2	Non-CVD individuals	4	5	4	5	4	5	3	4	4	3	5	5	4	4	5	5	4	3	3	3	4	4	4	3	3	3	3	3	4	3	3	3	3	4.33333	4.66667	3.66667	4.33333	4.33333	4	3.33333	3.66667	3	3.33333	3
2	Non-CVD individuals	4	5	4	3	5	4	3	4	4	5	3	4	3	3	3	4	4	3	4	3	4	3	4	3	3	3	3	3	3	4	5	4	5	4.33333	4	3.66667	4	3	3.66667	3.66667	3.33333	3	3.33333	4.66667
2	Non-CVD individuals	4	4	5	4	5	4	4	4	4	4	3	5	4	4	3	4	4	4	3	3	3	4	4	5	4	3	3	4	4	4	5	4	4	4.33333	4.33333	4	4	3.66667	4	3	4.33333	3.33333	4	4.33333
1	Non-CVD individuals	4	4	4	4	4	3	3	5	5	4	5	4	4	4	3	5	5	3	3	3	3	4	3	3	3	3	4	3	3	3	3	4	3	4	3.66667	4.33333	4.33333	3.66667	4.33333	3	3.33333	3.33333	3	3.33333
1	Non-CVD individuals	4	3	4	4	4	4	5	4	5	4	4	4	5	4	5	4	3	4	3	3	3	3	3	3	4	3	3	3	3	3	5	4	5	3.66667	4	4.66667	4	4.66667	3.66667	3	3	3.33333	3	4.66667
1	Non-CVD individuals	4	4	3	4	4	4	4	4	4	4	4	4	4	5	4	4	4	3	3	4	3	3	3	4	3	4	4	3	3	3	4	3	3	3.66667	4	4	4	4.33333	3.66667	3.33333	3.33333	3.66667	3	3.33333
2	Non-CVD individuals	4	4	4	4	4	3	4	5	3	4	4	4	4	5	4	4	4	5	4	3	3	3	3	3	3	3	3	4	4	4	3	3	3	4	3.66667	4	4	4.33333	4.33333	3.33333	3	3	4	3
2	Non-CVD individuals	3	4	3	3	5	4	4	4	2	4	4	3	4	3	3	4	4	2	4	4	4	3	4	4	3	3	3	3	3	3	4	4	4	3.33333	4	3.33333	3.66667	3.33333	3.33333	4	3.66667	3	3	4
1	Non-CVD individuals	4	4	3	5	5	4	3	5	4	3	5	4	4	5	4	4	4	3	3	3	3	3	3	3	3	3	3	4	4	3	3	4	4	3.66667	4.66667	4	4	4.33333	3.66667	3	3	3	3.66667	3.66667
1	Non-CVD individuals	5	3	5	4	5	4	4	4	3	4	4	4	4	4	4	4	3	4	4	4	4	4	4	4	4	4	4	3	3	4	4	5	5	4.33333	4.33333	3.66667	4	4	3.66667	4	4	4	3.33333	4.66667
1	Non-CVD individuals	4	4	4	3	4	4	4	4	4	4	4	3	3	4	3	4	4	3	3	3	3	4	4	4	4	4	4	4	4	4	4	3	3	4	3.66667	4	3.66667	3.33333	3.66667	3	4	4	4	3.33333
1	Non-CVD individuals	4	4	4	4	4	4	3	5	4	5	3	5	4	4	4	4	4	3	4	4	4	3	3	3	3	3	3	3	3	3	3	3	3	4	4	4	4.33333	4	3.66667	4	3	3	3	3
2	Non-CVD individuals	4	3	5	4	3	3	4	3	4	5	4	4	4	3	2	4	4	4	4	3	4	3	4	3	3	3	3	3	3	3	3	3	3	4	3.33333	3.66667	4.33333	3	4	3.66667	3.33333	3	3	3
2	Non-CVD individuals	5	5	3	3	4	4	4	5	2	4	3	5	4	4	3	4	5	3	3	3	3	3	3	3	3	3	3	3	4	3	5	5	5	4.33333	3.66667	3.66667	4	3.66667	4	3	3	3	3.33333	5
1	Protan	4	4	4	4	4	3	3	3	3	4	4	4	4	3	4	4	5	4	4	4	4	5	4	4	3	3	4	3	4	4	4	4	4	4	3.66667	3	4	3.66667	4.33333	4	4.33333	3.33333	3.66667	4
2	Non-CVD individuals	4	3	4	4	4	3	3	5	4	4	4	5	5	4	4	4	4	4	4	3	3	4	3	3	3	4	4	3	3	3	3	3	3	3.66667	3.66667	4	4.33333	4.33333	4	3.33333	3.33333	3.66667	3	3
2	Non-CVD individuals	3	4	4	4	4	4	3	5	4	5	4	4	5	4	4	3	4	4	4	4	4	4	4	4	4	4	4	3	3	4	4	4	4	3.66667	4	4	4.33333	4.33333	3.66667	4	4	4	3.33333	4
1	Non-CVD individuals	4	3	4	3	3	4	3	5	4	3	3	4	4	4	4	5	4	4	3	3	3	3	3	3	4	3	4	3	3	3	3	4	3	3.66667	3.33333	4	3.33333	4	4.33333	3	3	3.66667	3	3.33333
1	Non-CVD individuals	4	3	3	4	4	5	3	4	4	3	5	5	4	4	4	4	4	4	3	4	4	3	3	4	3	4	3	3	3	4	4	4	4	3.33333	4.33333	3.66667	4.33333	4	4	3.66667	3.33333	3.33333	3.33333	4
1	Non-CVD individuals	5	4	3	5	4	4	4	4	3	4	4	5	4	5	3	3	4	3	4	4	3	3	4	4	4	3	3	3	3	4	4	3	3	4	4.33333	3.66667	4.33333	4	3.33333	3.66667	3.66667	3.33333	3.33333	3.33333
2	Non-CVD individuals	4	4	4	3	4	4	3	4	4	4	4	4	4	5	5	2	5	4	4	3	4	3	3	3	4	4	4	3	3	3	3	4	4	4	3.66667	3.66667	4	4.66667	3.66667	3.66667	3	4	3	3.66667
2	Non-CVD individuals	5	3	4	3	4	4	3	5	4	3	4	5	5	4	4	5	4	3	4	4	4	3	3	4	4	3	3	3	4	3	4	4	4	4	3.66667	4	4	4.33333	4	4	3.33333	3.33333	3.33333	4
1	Protan	4	4	5	4	4	3	4	4	3	4	3	4	4	3	4	4	4	4	4	4	3	4	4	4	4	3	3	3	3	3	4	3	3	4.33333	3.66667	3.66667	3.66667	3.66667	4	3.66667	4	3.33333	3	3.33333
1	Non-CVD individuals	4	5	3	4	3	2	4	4	4	3	5	4	4	3	4	4	5	3	4	4	4	4	4	4	4	4	4	3	4	3	4	4	4	4	3	4	4	3.66667	4	4	4	4	3.33333	4
1	Protan	5	4	3	5	4	3	4	5	4	4	3	4	5	4	4	4	4	3	3	3	4	4	4	3	3	3	3	3	4	3	3	3	3	4	4	4.33333	3.66667	4.33333	3.66667	3.33333	3.66667	3	3.33333	3
2	Non-CVD individuals	4	3	4	4	3	4	3	5	4	4	4	4	4	3	3	3	3	4	4	4	4	3	4	3	3	3	3	3	3	4	4	4	4	3.66667	3.66667	4	4	3.33333	3.33333	4	3.33333	3	3.33333	4
2	Non-CVD individuals	4	4	5	5	3	4	3	4	3	4	4	4	3	4	4	4	5	3	3	3	3	4	4	5	4	3	3	4	4	4	5	4	4	4.33333	4	3.33333	4	3.66667	4	3	4.33333	3.33333	4	4.33333
2	Non-CVD individuals	4	4	4	4	3	4	4	4	4	3	5	3	4	3	4	4	4	4	3	3	3	4	4	4	3	3	3	3	3	4	4	4	4	4	3.66667	4	3.66667	3.66667	4	3	4	3	3.33333	4
2	Non-CVD individuals	5	5	5	5	4	3	4	4	4	3	5	4	4	3	4	3	4	4	4	3	4	4	3	3	3	3	4	3	3	3	3	4	3	5	4	4	4	3.66667	3.66667	3.66667	3.33333	3.33333	3	3.33333
2	Non-CVD individuals	4	4	3	5	4	4	4	3	4	5	4	4	5	4	5	4	4	4	3	3	3	3	3	3	3	3	3	3	4	3	3	3	3	3.66667	4.33333	3.66667	4.33333	4.66667	4	3	3	3	3.33333	3
2	Non-CVD individuals	4	4	3	4	3	3	4	3	3	5	4	5	4	3	4	3	4	4	2	3	3	4	4	4	4	4	4	5	5	4	4	5	5	3.66667	3.33333	3.33333	4.66667	3.66667	3.66667	2.66667	4	4	4.66667	4.66667
2	Non-CVD individuals	5	4	4	5	4	3	4	5	4	2	4	4	5	4	4	4	3	3	4	3	3	3	4	3	3	3	3	4	4	4	3	3	3	4.33333	4	4.33333	3.33333	4.33333	3.33333	3.33333	3.33333	3	4	3
2	Non-CVD individuals	5	4	5	4	5	4	4	5	3	3	4	4	4	4	4	4	4	4	3	3	3	3	3	3	3	3	3	4	4	3	5	5	5	4.66667	4.33333	4	3.66667	4	4	3	3	3	3.66667	5
2	Non-CVD individuals	5	4	5	4	4	3	3	5	4	4	4	3	5	4	3	3	4	3	4	4	4	5	4	4	4	3	4	4	4	4	4	4	4	4.66667	3.66667	4	3.66667	4	3.33333	4	4.33333	3.66667	4	4
1	Non-CVD individuals	4	3	3	4	3	4	4	3	4	4	4	4	3	4	3	4	5	4	3	3	3	3	3	3	3	4	4	3	2	3	3	3	3	3.33333	3.66667	3.66667	4	3.33333	4.33333	3	3	3.66667	2.66667	3
2	Non-CVD individuals	5	4	3	4	3	5	3	4	5	4	4	3	4	3	3	4	4	3	4	4	4	4	4	4	4	4	4	4	4	4	4	4	4	4	4	4	3.66667	3.33333	3.66667	4	4	4	4	4
1	Protan	5	3	3	4	3	4	4	4	4	4	4	3	3	5	5	3	4	4	3	3	3	3	3	3	4	3	4	3	3	3	3	4	3	3.66667	3.66667	4	3.66667	4.33333	3.66667	3	3	3.66667	3	3.33333
2	Non-CVD individuals	4	3	4	5	5	5	3	4	4	3	4	4	5	5	4	5	4	4	4	4	4	4	4	4	4	4	4	4	4	4	4	4	4	3.66667	5	3.66667	3.66667	4.66667	4.33333	4	4	4	4	4
1	Non-CVD individuals	4	4	4	3	3	4	3	5	2	3	4	3	2	3	4	4	4	3	4	4	4	4	4	4	4	3	3	3	3	3	4	3	3	4	3.33333	3.33333	3.33333	3	3.66667	4	4	3.33333	3	3.33333
2	Non-CVD individuals	3	4	4	4	4	3	5	4	3	4	5	4	3	5	4	4	4	3	4	3	4	3	3	3	4	4	4	3	3	3	3	4	4	3.66667	3.66667	4	4.33333	4	3.66667	3.66667	3	4	3	3.66667
2	Non-CVD individuals	4	4	4	5	3	3	4	4	4	4	4	4	5	3	4	3	4	3	4	4	4	4	4	4	4	3	3	4	3	4	4	3	3	4	3.66667	4	4	4	3.33333	4	4	3.33333	3.66667	3.33333
1	Non-CVD individuals	3	4	4	5	3	5	4	5	4	4	4	4	4	4	4	5	4	3	4	4	4	4	4	4	4	4	4	4	4	4	4	4	4	3.66667	4.33333	4.33333	4	4	4	4	4	4	4	4
2	Non-CVD individuals	4	5	3	4	5	4	4	5	3	4	4	5	4	4	3	4	4	3	3	3	4	4	4	3	3	3	3	3	3	3	3	3	3	4	4.33333	4	4.33333	3.66667	3.66667	3.33333	3.66667	3	3	3
2	Non-CVD individuals	4	5	4	5	3	4	4	4	4	4	4	5	4	4	3	5	4	4	4	4	4	4	4	4	4	4	4	4	5	4	4	4	4	4.33333	4	4	4.33333	3.66667	4.33333	4	4	4	4.33333	4
1	Non-CVD individuals	4	5	5	5	4	3	4	4	5	5	2	4	4	5	4	4	4	4	3	3	3	4	4	5	4	3	3	4	4	4	5	4	4	4.66667	4	4.33333	3.66667	4.33333	4	3	4.33333	3.33333	4	4.33333
2	Non-CVD individuals	5	4	3	3	5	4	4	3	4	4	5	5	3	5	4	3	4	4	3	4	4	4	4	4	3	3	3	3	3	4	4	4	4	4	4	3.66667	4.66667	4	3.66667	3.66667	4	3	3.33333	4
2	Non-CVD individuals	4	4	4	4	4	3	4	4	5	4	4	3	4	3	4	4	4	3	4	4	4	4	3	3	4	3	4	4	4	4	4	4	4	4	3.66667	4.33333	3.66667	3.66667	3.66667	4	3.33333	3.66667	4	4
2	Non-CVD individuals	3	3	5	4	5	4	5	4	4	4	4	4	3	5	3	3	3	4	3	3	3	3	3	3	3	3	3	4	4	4	3	3	3	3.66667	4.33333	4.33333	4	3.66667	3.33333	3	3	3	4	3
2	Non-CVD individuals	4	4	2	3	4	3	4	4	5	4	4	5	3	4	3	4	4	4	3	3	3	3	3	3	3	4	3	4	4	3	4	4	4	3.33333	3.33333	4.33333	4.33333	3.33333	4	3	3	3.33333	3.66667	4
1	Non-CVD individuals	5	3	4	3	4	5	4	5	5	5	3	3	3	4	4	4	4	3	4	3	3	3	3	3	3	3	3	3	3	3	3	3	3	4	4	4.66667	3.66667	3.66667	3.66667	3.33333	3	3	3	3
2	Non-CVD individuals	4	4	4	3	4	4	4	4	4	3	3	5	4	4	3	4	4	4	4	3	3	3	4	3	4	4	4	3	4	3	4	4	4	4	3.66667	4	3.66667	3.66667	4	3.33333	3.33333	4	3.33333	4
1	Non-CVD individuals	4	5	4	3	4	5	5	4	3	4	5	3	3	4	3	3	5	3	3	3	3	4	3	3	3	3	3	3	3	3	3	3	3	4.33333	4	4	4	3.33333	3.66667	3	3.33333	3	3	3
2	Non-CVD individuals	4	5	4	4	4	4	4	4	4	4	4	2	5	3	5	4	4	4	4	4	4	4	4	4	4	4	4	4	4	4	4	4	4	4.33333	4	4	3.33333	4.33333	4	4	4	4	4	4
2	Non-CVD individuals	4	4	3	3	3	3	4	4	4	4	4	3	4	4	4	3	5	3	3	3	3	3	4	4	4	4	3	3	3	3	4	3	4	3.66667	3	4	3.66667	4	3.66667	3	3.66667	3.66667	3	3.66667
1	Non-CVD individuals	5	5	4	4	4	4	3	4	4	3	3	4	4	4	5	4	5	4	4	4	4	4	4	4	4	3	4	4	4	3	4	3	4	4.66667	4	3.66667	3.33333	4.33333	4.33333	4	4	3.66667	3.66667	3.66667
2	Non-CVD individuals	4	5	3	3	4	4	4	4	4	4	4	3	4	4	3	4	5	3	4	4	4	4	4	4	3	4	3	4	4	4	4	3	3	4	3.66667	4	3.66667	3.66667	4	4	4	3.33333	4	3.33333
2	Non-CVD individuals	4	4	5	5	3	4	4	4	4	4	4	4	4	3	4	4	4	4	4	4	4	4	3	4	3	3	3	4	4	4	4	4	4	4.33333	4	4	4	3.66667	4	4	3.66667	3	4	4
1	Non-CVD individuals	5	3	4	4	4	3	4	4	3	4	4	4	3	3	5	4	3	4	4	4	4	4	4	4	4	4	4	4	4	3	4	3	3	4	3.66667	3.66667	4	3.66667	3.66667	4	4	4	3.66667	3.33333
2	Non-CVD individuals	4	5	4	3	4	3	4	3	5	5	5	3	3	3	4	3	4	4	4	4	4	3	3	3	3	3	3	3	4	3	3	4	3	4.33333	3.33333	4	4.33333	3.33333	3.66667	4	3	3	3.33333	3.33333
1	Non-CVD individuals	4	3	5	5	5	5	3	4	4	4	3	5	4	3	3	3	4	4	3	4	4	3	3	4	4	3	3	4	4	3	4	4	4	4	5	3.66667	4	3.33333	3.66667	3.66667	3.33333	3.33333	3.66667	4
2	Non-CVD individuals	4	4	3	4	2	3	5	5	3	5	4	4	4	4	5	3	5	3	3	3	3	3	3	3	4	4	4	4	4	4	4	4	4	3.66667	3	4.33333	4.33333	4.33333	3.66667	3	3	4	4	4
2	Non-CVD individuals	4	4	3	4	3	4	3	4	5	4	3	5	5	4	4	4	4	3	3	4	4	4	4	4	4	4	4	3	3	3	4	3	3	3.66667	3.66667	4	4	4.33333	3.66667	3.66667	4	4	3	3.33333
2	Non-CVD individuals	4	4	3	4	4	5	4	4	3	3	4	4	4	5	4	3	5	3	3	4	3	4	4	4	4	4	4	3	3	3	4	3	3	3.66667	4.33333	3.66667	3.66667	4.33333	3.66667	3.33333	4	4	3	3.33333
2	Non-CVD individuals	3	4	3	3	3	3	3	4	4	4	4	3	5	4	3	3	5	4	3	4	4	4	4	4	4	4	4	3	3	3	4	3	3	3.33333	3	3.66667	3.66667	4	4	3.66667	4	4	3	3.33333
2	Non-CVD individuals	3	3	3	5	2	4	4	5	3	4	4	4	5	3	4	4	4	3	3	4	4	4	4	4	4	4	4	3	3	3	4	3	3	3	3.66667	4	4	4	3.66667	3.66667	4	4	3	3.33333
1	Non-CVD individuals	5	4	4	4	4	3	4	4	5	4	4	5	5	3	4	4	4	4	3	2	2	2	2	2	2	2	2	1	1	1	2	1	1	4.33333	3.66667	4.33333	4.33333	4	4	2.33333	2	2	1	1.33333
1	Non-CVD individuals	4	4	4	3	4	4	4	4	3	4	4	5	4	4	3	4	4	3	3	4	4	4	4	4	4	4	4	3	3	3	4	3	3	4	3.66667	3.66667	4.33333	3.66667	3.66667	3.66667	4	4	3	3.33333
1	Non-CVD individuals	5	4	3	4	4	4	3	3	3	4	4	4	4	4	5	4	5	3	3	3	3	4	3	4	3	4	3	3	3	4	4	4	4	4	4	3	4	4.33333	4	3	3.66667	3.33333	3.33333	4
2	Non-CVD individuals	5	3	5	5	5	4	4	3	3	3	3	4	4	4	5	3	3	5	4	4	4	4	4	4	4	4	4	3	4	4	4	3	3	4.33333	4.66667	3.33333	3.33333	4.33333	3.66667	4	4	4	3.66667	3.33333
2	Non-CVD individuals	4	4	3	4	5	5	3	4	4	3	4	5	4	5	5	4	3	2	3	3	3	3	3	3	4	3	3	3	3	4	3	4	3	3.66667	4.66667	3.66667	4	4.66667	3	3	3	3.33333	3.33333	3.33333
2	Non-CVD individuals	4	4	4	4	3	4	2	3	4	4	4	4	5	5	3	4	2	4	3	4	4	3	4	4	3	4	4	4	4	3	4	4	4	4	3.66667	3	4	4.33333	3.33333	3.66667	3.66667	3.66667	3.66667	4
2	Non-CVD individuals	4	4	3	4	3	3	3	4	4	3	3	3	4	5	4	4	5	3	3	3	3	4	4	4	3	4	3	3	4	3	4	3	4	3.66667	3.33333	3.66667	3	4.33333	4	3	4	3.33333	3.33333	3.66667
2	Non-CVD individuals	4	4	4	3	4	4	3	4	3	3	4	3	4	4	4	5	3	4	4	4	4	4	4	4	4	4	4	4	4	3	4	3	4	4	3.66667	3.33333	3.33333	4	4	4	4	4	3.66667	3.66667
2	Non-CVD individuals	4	4	5	4	5	3	3	4	4	3	4	4	4	5	4	3	4	4	4	4	4	3	3	3	3	3	3	4	4	4	3	3	3	4.33333	4	3.66667	3.66667	4.33333	3.66667	4	3	3	4	3
2	Non-CVD individuals	4	4	2	4	3	4	3	4	4	3	4	4	4	4	4	4	5	3	4	4	4	4	4	4	3	3	3	3	3	3	4	4	4	3.33333	3.66667	3.66667	3.66667	4	4	4	4	3	3	4
1	Non-CVD individuals	4	5	4	5	4	4	4	4	4	4	5	4	4	4	4	4	3	4	3	3	3	3	3	3	3	3	3	4	3	3	4	4	4	4.33333	4.33333	4	4.33333	4	3.66667	3	3	3	3.33333	4
2	Non-CVD individuals	5	4	4	4	4	3	4	4	4	4	4	4	4	4	4	4	3	4	4	4	4	3	3	3	3	3	3	4	5	4	3	3	3	4.33333	3.66667	4	4	4	3.66667	4	3	3	4.33333	3
2	Non-CVD individuals	5	5	3	4	3	5	4	4	4	3	4	3	4	4	4	4	4	3	3	3	3	4	4	4	4	4	4	3	3	3	4	3	3	4.33333	4	4	3.33333	4	3.66667	3	4	4	3	3.33333
2	Non-CVD individuals	4	4	3	3	3	3	3	5	4	5	4	4	4	5	4	3	5	4	4	3	3	3	3	3	3	3	3	4	4	3	3	3	3	3.66667	3	4	4.33333	4.33333	4	3.33333	3	3	3.66667	3
1	Non-CVD individuals	4	4	4	3	4	4	4	4	4	4	4	5	5	4	3	3	3	4	3	3	3	3	3	3	3	3	3	4	4	3	5	5	5	4	3.66667	4	4.33333	4	3.33333	3	3	3	3.66667	5
1	Non-CVD individuals	4	5	4	3	5	3	4	5	4	3	4	5	4	4	3	4	4	4	4	4	4	4	4	4	4	4	4	4	4	4	4	4	4	4.33333	3.66667	4.33333	4	3.66667	4	4	4	4	4	4
1	Non-CVD individuals	3	3	3	4	4	3	3	4	4	3	4	4	4	4	3	4	5	3	3	3	3	3	3	3	4	3	4	3	3	3	3	4	3	3	3.66667	3.66667	3.66667	3.66667	4	3	3	3.66667	3	3.33333
2	Non-CVD individuals	4	3	5	4	4	3	4	5	4	4	4	4	4	4	3	3	5	3	3	4	4	3	3	4	3	4	3	3	3	3	4	4	4	4	3.66667	4.33333	4	3.66667	3.66667	3.66667	3.33333	3.33333	3	4
1	Non-CVD individuals	4	4	4	5	4	4	3	5	4	4	3	4	4	4	3	4	5	4	4	4	4	4	4	4	4	3	3	3	3	3	4	3	3	4	4.33333	4	3.66667	3.66667	4.33333	4	4	3.33333	3	3.33333
2	Non-CVD individuals	3	4	4	4	4	4	4	2	4	3	4	5	4	5	4	3	4	4	3	4	4	4	4	4	4	4	4	3	3	3	4	3	3	3.66667	4	3.33333	4	4.33333	3.66667	3.66667	4	4	3	3.33333
2	Non-CVD individuals	4	4	4	4	4	3	3	4	4	3	5	4	5	3	2	4	4	3	3	3	3	4	3	3	4	4	4	4	4	4	3	4	3	4	3.66667	3.66667	4	3.33333	3.66667	3	3.33333	4	4	3.33333
2	Non-CVD individuals	5	4	4	4	5	4	3	4	3	3	4	4	3	5	4	4	5	3	4	3	3	3	4	3	3	3	3	4	4	4	3	4	3	4.33333	4.33333	3.33333	3.66667	4	4	3.33333	3.33333	3	4	3.33333
2	Non-CVD individuals	4	4	4	5	4	4	4	4	4	4	3	4	4	4	4	4	4	4	3	3	3	4	4	5	4	3	3	4	3	4	5	4	4	4	4.33333	4	3.66667	4	4	3	4.33333	3.33333	3.66667	4.33333
2	Non-CVD individuals	3	3	4	4	4	4	3	4	4	4	3	4	3	4	4	5	5	4	3	3	3	4	4	4	3	3	3	4	4	4	4	3	3	3.33333	4	3.66667	3.66667	3.66667	4.66667	3	4	3	4	3.33333
1	Protan	4	3	4	5	4	4	4	4	4	4	4	4	5	5	4	3	4	3	4	4	4	4	3	3	3	3	4	4	4	4	4	4	4	3.66667	4.33333	4	4	4.66667	3.33333	4	3.33333	3.33333	4	4
2	Non-CVD individuals	4	3	4	5	4	3	3	4	4	4	4	4	3	2	3	4	3	3	3	3	3	3	3	3	3	3	3	4	5	4	4	5	5	3.66667	4	3.66667	4	2.66667	3.33333	3	3	3	4.33333	4.66667
2	Non-CVD individuals	3	4	3	3	3	3	4	4	3	4	5	3	5	4	3	3	4	3	3	3	3	3	4	3	3	4	3	3	3	3	5	5	5	3.33333	3	3.66667	4	4	3.33333	3	3.33333	3.33333	3	5
2	Non-CVD individuals	4	4	4	4	5	3	4	4	4	2	3	5	4	3	5	2	4	3	4	4	4	4	4	3	3	3	3	3	3	3	4	4	3	4	4	4	3.33333	4	3	4	3.66667	3	3	3.66667
1	Non-CVD individuals	4	5	4	4	3	3	5	4	4	4	4	4	5	5	3	3	5	3	4	4	4	4	4	4	4	5	5	4	4	4	4	4	5	4.33333	3.33333	4.33333	4	4.33333	3.66667	4	4	4.66667	4	4.33333
2	Non-CVD individuals	4	3	3	3	4	4	3	4	4	3	4	5	5	4	4	4	3	4	3	4	3	3	3	3	3	3	4	3	4	4	3	3	4	3.33333	3.66667	3.66667	4	4.33333	3.66667	3.33333	3	3.33333	3.66667	3.33333
2	Non-CVD individuals	4	3	5	4	4	3	4	4	3	4	4	3	4	5	4	4	3	4	3	3	3	3	3	3	4	4	3	3	3	4	4	4	3	4	3.66667	3.66667	3.66667	4.33333	3.66667	3	3	3.66667	3.33333	3.66667
1	Protan	4	4	3	4	4	4	4	3	3	4	4	3	4	4	4	3	5	4	4	4	3	4	4	4	3	4	4	3	3	3	3	3	3	3.66667	4	3.33333	3.66667	4	4	3.66667	4	3.66667	3	3
2	Non-CVD individuals	4	5	3	4	5	3	2	4	4	3	4	5	5	4	4	3	2	3	4	3	4	4	4	3	4	4	4	4	4	4	4	4	4	4	4	3.33333	4	4.33333	2.66667	3.66667	3.66667	4	4	4
1	Non-CVD individuals	4	3	4	4	5	3	3	4	3	5	3	4	4	3	4	3	5	4	3	3	3	4	4	3	4	4	4	4	3	4	3	4	4	3.66667	4	3.33333	4	3.66667	4	3	3.66667	4	3.66667	3.66667
2	Non-CVD individuals	4	4	3	4	4	5	5	5	3	3	4	4	4	4	3	4	4	3	3	3	3	3	3	3	3	3	3	3	3	3	3	3	3	3.66667	4.33333	4.33333	3.66667	3.66667	3.66667	3	3	3	3	3
2	Non-CVD individuals	5	5	3	4	4	3	3	4	3	3	4	3	4	4	4	4	4	3	4	4	4	4	4	4	4	4	4	5	4	5	4	4	4	4.33333	3.66667	3.33333	3.33333	4	3.66667	4	4	4	4.66667	4
1	Non-CVD individuals	3	4	4	5	5	4	4	4	4	3	4	4	4	4	4	3	5	3	4	4	4	3	3	3	3	3	4	4	4	3	4	4	4	3.66667	4.66667	4	3.66667	4	3.66667	4	3	3.33333	3.66667	4
2	Non-CVD individuals	4	3	3	4	3	3	4	4	4	3	3	4	5	4	3	4	4	3	4	4	3	4	3	4	3	3	4	4	4	4	4	3	5	3.33333	3.33333	4	3.33333	4	3.66667	3.66667	3.66667	3.33333	4	4
1	Non-CVD individuals	4	5	5	4	4	4	4	5	4	4	4	4	4	5	4	3	4	3	4	4	4	3	3	3	3	4	4	4	3	4	4	4	4	4.66667	4	4.33333	4	4.33333	3.33333	4	3	3.66667	3.66667	4
1	Non-CVD individuals	3	4	4	4	2	3	4	4	4	4	4	4	4	5	4	3	5	3	4	3	3	3	3	3	3	3	3	3	4	4	3	3	3	3.66667	3	4	4	4.33333	3.66667	3.33333	3	3	3.66667	3
2	Non-CVD individuals	4	4	4	4	3	4	3	5	4	4	4	5	4	3	5	5	4	3	4	4	4	4	4	3	4	4	3	4	4	4	4	4	4	4	3.66667	4	4.33333	4	4	4	3.66667	3.66667	4	4
1	Non-CVD individuals	4	4	4	4	4	4	4	5	5	4	5	4	5	4	3	3	3	4	3	3	3	3	4	3	3	3	3	3	3	3	3	3	3	4	4	4.66667	4.33333	4	3.33333	3	3.33333	3	3	3
2	Non-CVD individuals	4	4	4	4	4	3	3	5	3	3	3	5	3	4	3	4	4	4	4	4	4	4	4	4	4	4	4	4	4	4	4	4	4	4	3.66667	3.66667	3.66667	3.33333	4	4	4	4	4	4
2	Non-CVD individuals	4	4	5	5	3	3	4	4	4	4	4	3	4	4	4	3	2	5	4	4	4	4	4	3	4	4	4	4	4	4	4	4	4	4.33333	3.66667	4	3.66667	4	3.33333	4	3.66667	4	4	4
2	Non-CVD individuals	5	4	4	4	4	4	4	4	3	4	3	4	4	4	3	3	4	4	4	4	4	4	4	4	4	4	4	4	4	4	4	4	4	4.33333	4	3.66667	3.66667	3.66667	3.66667	4	4	4	4	4
2	Non-CVD individuals	4	4	3	4	4	3	4	5	3	4	3	3	4	4	3	4	4	4	3	4	4	3	3	3	3	3	3	4	4	4	4	4	4	3.66667	3.66667	4	3.33333	3.66667	4	3.66667	3	3	4	4
2	Non-CVD individuals	3	4	4	5	4	4	4	3	4	4	3	4	4	5	4	4	5	4	4	4	4	4	4	4	4	4	4	5	4	5	4	4	4	3.66667	4.33333	3.66667	3.66667	4.33333	4.33333	4	4	4	4.66667	4
2	Non-CVD individuals	4	4	4	4	5	3	4	4	4	3	4	4	4	4	3	4	4	3	4	5	5	4	4	4	4	3	3	4	4	3	3	3	3	4	4	4	3.66667	3.66667	3.66667	4.66667	4	3.33333	3.66667	3
2	Non-CVD individuals	4	4	5	5	3	4	4	5	4	3	4	4	4	4	3	4	5	4	4	4	3	3	3	3	3	3	3	4	3	3	3	3	3	4.33333	4	4.33333	3.66667	3.66667	4.33333	3.66667	3	3	3.33333	3
2	Non-CVD individuals	3	4	2	4	5	3	5	4	4	4	5	4	2	4	3	3	4	4	3	4	3	3	3	3	4	4	4	3	4	3	4	4	4	3	4	4.33333	4.33333	3	3.66667	3.33333	3	4	3.33333	4
2	Non-CVD individuals	3	4	3	3	4	3	3	4	4	4	4	4	3	4	4	4	4	4	4	4	4	4	4	4	4	4	4	4	4	5	4	4	4	3.33333	3.33333	3.66667	4	3.66667	4	4	4	4	4.33333	4
1	Non-CVD individuals	4	5	4	4	4	4	4	4	4	4	5	4	4	4	4	5	3	4	5	4	4	4	3	3	4	4	3	4	4	4	3	3	4	4.33333	4	4	4.33333	4	4	4.33333	3.33333	3.66667	4	3.33333
2	Non-CVD individuals	5	4	4	4	5	4	3	3	3	4	5	4	4	4	3	2	4	4	4	4	4	4	4	3	3	3	3	3	3	3	4	4	3	4.33333	4.33333	3	4.33333	3.66667	3.33333	4	3.66667	3	3	3.66667
1	Non-CVD individuals	4	4	4	4	4	5	4	4	3	4	5	4	4	5	4	3	5	3	4	4	4	4	4	4	4	4	4	4	4	4	4	4	4	4	4.33333	3.66667	4.33333	4.33333	3.66667	4	4	4	4	4
2	Non-CVD individuals	5	5	3	4	3	4	4	4	3	3	3	5	2	5	5	4	4	5	3	4	3	3	3	3	3	3	4	3	4	4	3	3	4	4.33333	3.66667	3.66667	3.66667	4	4.33333	3.33333	3	3.33333	3.66667	3.33333
2	Non-CVD individuals	4	3	4	4	4	4	4	4	4	3	3	5	4	4	4	3	3	4	4	4	4	4	4	4	4	4	4	4	4	4	4	4	4	3.66667	4	4	3.66667	4	3.33333	4	4	4	4	4
2	Non-CVD individuals	4	5	3	4	5	5	3	4	4	3	5	4	5	4	4	4	4	4	4	4	3	4	4	4	3	4	4	3	3	3	3	3	3	4	4.66667	3.66667	4	4.33333	4	3.66667	4	3.66667	3	3
1	Non-CVD individuals	4	3	4	4	4	4	5	4	4	4	4	4	3	4	4	5	4	4	3	3	3	4	3	3	3	3	3	3	4	4	3	4	4	3.66667	4	4.33333	4	3.66667	4.33333	3	3.33333	3	3.66667	3.66667
2	Non-CVD individuals	4	3	4	5	4	5	3	4	4	4	4	3	4	4	3	4	4	5	4	4	3	4	4	3	4	4	4	4	3	4	4	4	4	3.66667	4.66667	3.66667	3.66667	3.66667	4.33333	3.66667	3.66667	4	3.66667	4
2	Non-CVD individuals	3	3	4	4	4	3	4	4	5	3	4	4	4	4	4	4	5	3	4	4	4	4	4	4	4	4	4	4	4	4	4	4	4	3.33333	3.66667	4.33333	3.66667	4	4	4	4	4	4	4
1	Non-CVD individuals	3	4	3	4	4	4	4	5	4	4	4	4	5	3	4	4	4	2	4	4	4	4	4	4	4	4	4	4	4	5	4	4	4	3.33333	4	4.33333	4	4	3.33333	4	4	4	4.33333	4
1	Non-CVD individuals	3	4	3	3	4	4	4	4	4	4	4	3	5	4	3	3	4	3	4	4	4	3	3	3	3	3	4	4	4	3	4	4	4	3.33333	3.66667	4	3.66667	4	3.33333	4	3	3.33333	3.66667	4
1	Non-CVD individuals	4	4	4	3	5	3	4	4	3	3	3	5	3	4	4	4	5	3	4	4	4	4	4	4	4	4	4	4	4	4	4	4	5	4	3.66667	3.66667	3.66667	3.66667	4	4	4	4	4	4.33333
2	Non-CVD individuals	4	4	4	4	4	3	4	5	4	4	5	4	5	4	3	3	4	3	5	4	5	4	4	4	4	4	4	4	4	4	4	4	4	4	3.66667	4.33333	4.33333	4	3.33333	4.66667	4	4	4	4
1	Non-CVD individuals	4	4	2	3	4	4	4	5	4	4	4	4	5	4	5	5	4	5	4	3	3	3	3	3	3	3	3	3	4	4	3	3	3	3.33333	3.66667	4.33333	4	4.66667	4.66667	3.33333	3	3	3.66667	3
1	Non-CVD individuals	3	4	3	5	4	4	4	4	3	4	4	4	4	4	4	4	4	3	3	3	3	4	4	3	4	3	4	3	4	4	3	3	4	3.33333	4.33333	3.66667	4	4	3.66667	3	3.66667	3.66667	3.66667	3.33333
2	Non-CVD individuals	5	3	4	4	5	3	4	4	3	4	3	4	5	4	4	3	5	3	4	3	3	4	4	3	4	4	3	4	4	4	4	4	4	4	4	3.66667	3.66667	4.33333	3.66667	3.33333	3.66667	3.66667	4	4
1	Non-CVD individuals	5	4	4	4	3	4	5	5	3	4	5	4	5	4	4	3	4	4	4	4	4	4	4	4	4	4	4	4	4	4	4	4	4	4.33333	3.66667	4.33333	4.33333	4.33333	3.66667	4	4	4	4	4
1	Non-CVD individuals	4	3	3	4	4	4	4	3	4	3	3	3	5	3	4	3	3	3	4	4	4	4	4	4	4	4	4	4	4	4	4	4	4	3.33333	4	3.66667	3	4	3	4	4	4	4	4
1	Non-CVD individuals	4	4	4	3	5	4	2	4	4	2	4	5	4	3	3	4	4	4	4	4	4	4	4	3	4	4	4	4	4	3	3	3	3	4	4	3.33333	3.66667	3.33333	4	4	3.66667	4	3.66667	3
1	Non-CVD individuals	5	4	4	4	4	3	4	3	4	4	3	4	4	3	3	4	4	3	3	4	3	4	3	4	3	3	3	3	4	4	4	3	3	4.33333	3.66667	3.66667	3.66667	3.33333	3.66667	3.33333	3.66667	3	3.66667	3.33333
2	Non-CVD individuals	4	3	3	5	4	3	4	4	5	3	5	4	4	5	3	5	3	4	3	4	4	3	3	3	3	3	3	4	4	4	4	4	4	3.33333	4	4.33333	4	4	4	3.66667	3	3	4	4
2	Non-CVD individuals	4	3	3	4	3	3	4	4	4	3	5	4	5	5	4	4	4	4	4	4	4	4	4	4	4	4	3	5	4	5	5	4	4	3.33333	3.33333	4	4	4.66667	4	4	4	3.66667	4.66667	4.33333
2	Non-CVD individuals	4	3	3	5	3	4	3	4	3	4	5	5	4	5	3	4	5	4	4	5	5	4	4	4	4	3	3	4	4	3	3	3	3	3.33333	4	3.33333	4.66667	4	4.33333	4.66667	4	3.33333	3.66667	3
1	Non-CVD individuals	4	3	3	3	4	4	3	4	4	4	4	5	5	4	4	2	5	3	3	3	3	3	3	3	3	3	3	3	3	3	3	3	3	3.33333	3.66667	3.66667	4.33333	4.33333	3.33333	3	3	3	3	3
2	Non-CVD individuals	5	2	3	5	3	4	4	3	4	4	4	4	5	5	5	3	4	4	3	3	3	3	3	3	4	4	4	3	3	3	4	4	4	3.33333	4	3.66667	4	5	3.66667	3	3	4	3	4
1	Non-CVD individuals	4	4	4	4	5	5	3	3	3	3	3	5	4	4	2	4	3	4	4	3	4	3	3	3	3	3	3	4	5	5	3	3	3	4	4.66667	3	3.66667	3.33333	3.66667	3.66667	3	3	4.66667	3
1	Non-CVD individuals	4	4	4	4	4	4	4	4	3	4	4	4	4	4	5	3	5	4	5	4	4	4	3	3	4	4	3	4	4	4	3	3	4	4	4	3.66667	4	4.33333	4	4.33333	3.33333	3.66667	4	3.33333
1	Non-CVD individuals	5	4	4	4	4	4	5	4	4	4	4	4	4	3	3	3	3	3	4	4	4	4	4	3	3	3	3	3	3	3	4	4	3	4.33333	4	4.33333	4	3.33333	3	4	3.66667	3	3	3.66667
1	Protan	4	3	5	4	4	3	4	4	4	4	5	4	4	3	3	4	4	4	4	4	4	4	4	4	4	4	4	3	4	4	3	3	3	4	3.66667	4	4.33333	3.33333	4	4	4	4	3.66667	3
2	Non-CVD individuals	3	4	4	5	5	3	4	4	3	4	5	4	4	4	4	4	4	3	3	4	3	3	3	3	3	3	4	3	4	4	3	3	4	3.66667	4.33333	3.66667	4.33333	4	3.66667	3.33333	3	3.33333	3.66667	3.33333
1	Non-CVD individuals	4	4	4	4	5	3	3	4	4	3	3	3	4	4	4	3	4	5	3	3	3	3	3	3	4	4	3	3	3	4	4	4	3	4	4	3.66667	3	4	4	3	3	3.66667	3.33333	3.66667
1	Non-CVD individuals	4	3	3	5	4	2	4	4	3	4	3	4	4	4	4	4	4	3	4	4	4	4	3	4	3	4	4	3	3	3	3	3	3	3.33333	3.66667	3.66667	3.66667	4	3.66667	4	3.66667	3.66667	3	3
2	Non-CVD individuals	4	4	4	4	3	3	3	4	4	3	4	4	4	3	3	5	5	3	4	4	4	4	4	3	4	4	4	4	4	4	4	4	4	4	3.33333	3.66667	3.66667	3.33333	4.33333	4	3.66667	4	4	4
2	Non-CVD individuals	5	4	4	5	4	3	4	4	4	4	3	4	5	4	5	4	5	4	4	4	3	4	4	3	4	4	4	4	3	4	4	4	4	4.33333	4	4	3.66667	4.66667	4.33333	3.66667	3.66667	4	3.66667	4
2	Non-CVD individuals	4	4	3	4	4	4	4	4	3	4	4	4	4	3	4	4	4	5	3	3	3	3	4	4	3	3	3	3	3	3	3	3	3	3.66667	4	3.66667	4	3.66667	4.33333	3	3.66667	3	3	3
2	Non-CVD individuals	4	5	3	4	4	4	3	4	4	4	4	2	5	4	4	3	4	4	4	3	4	4	4	4	4	3	3	4	4	4	4	4	3	4	4	3.66667	3.33333	4.33333	3.66667	3.66667	4	3.33333	4	3.66667
1	Non-CVD individuals	4	4	3	4	4	3	3	4	4	4	5	4	3	4	4	5	4	4	4	4	4	3	3	3	3	3	4	4	4	3	4	4	4	3.66667	3.66667	3.66667	4.33333	3.66667	4.33333	4	3	3.33333	3.66667	4
1	Non-CVD individuals	5	4	4	5	4	4	3	4	4	3	3	5	4	4	4	3	3	3	4	4	3	3	3	3	3	3	4	4	4	4	4	3	5	4.33333	4.33333	3.66667	3.66667	4	3	3.66667	3	3.33333	4	4
1	Non-CVD individuals	4	4	3	4	4	3	3	4	4	4	3	3	4	4	4	3	4	3	4	4	4	3	3	3	3	4	4	4	3	4	4	4	4	3.66667	3.66667	3.66667	3.33333	4	3.33333	4	3	3.66667	3.66667	4
2	Non-CVD individuals	4	5	4	4	4	4	4	5	3	3	4	5	4	3	4	4	4	4	4	4	4	3	3	3	3	3	3	3	4	4	4	3	3	4.33333	4	4	4	3.66667	4	4	3	3	3.66667	3.33333
2	Non-CVD individuals	4	4	4	4	4	4	4	4	4	4	3	3	4	5	3	3	5	3	3	3	3	4	4	3	4	3	4	3	4	4	3	3	4	4	4	4	3.33333	4	3.66667	3	3.66667	3.66667	3.66667	3.33333
2	Non-CVD individuals	3	4	3	4	4	5	5	4	4	5	5	5	4	4	4	4	4	4	4	4	4	4	4	4	4	4	4	4	4	4	4	4	4	3.33333	4.33333	4.33333	5	4	4	4	4	4	4	4
1	Non-CVD individuals	4	3	4	4	3	4	3	4	4	4	4	5	5	4	4	3	4	3	4	3	3	3	3	3	4	4	4	3	3	3	3	3	3	3.66667	3.66667	3.66667	4.33333	4.33333	3.33333	3.33333	3	4	3	3
1	Non-CVD individuals	4	3	3	4	5	5	3	3	4	4	4	4	4	4	4	5	4	2	3	3	3	3	3	3	3	3	4	3	3	4	4	4	4	3.33333	4.66667	3.33333	4	4	3.66667	3	3	3.33333	3.33333	4
2	Non-CVD individuals	4	4	5	5	4	4	4	4	4	5	2	4	5	5	4	4	4	4	4	4	4	3	4	4	4	4	4	4	5	5	5	5	5	4.33333	4.33333	4	3.66667	4.66667	4	4	3.66667	4	4.66667	5
2	Non-CVD individuals	4	3	5	5	4	3	3	4	4	4	4	4	4	4	4	4	4	3	3	3	3	3	3	4	3	3	3	4	4	4	4	4	4	4	4	3.66667	4	4	3.66667	3	3.33333	3	4	4
1	Non-CVD individuals	4	4	4	5	5	4	5	4	4	3	4	4	3	5	4	4	4	4	4	4	3	3	3	3	4	4	4	3	3	3	4	4	4	4	4.66667	4.33333	3.66667	4	4	3.66667	3	4	3	4
2	Non-CVD individuals	4	4	4	4	4	3	4	4	4	3	5	5	4	4	3	4	3	3	3	4	4	4	3	4	3	4	3	3	3	3	3	3	3	4	3.66667	4	4.33333	3.66667	3.33333	3.66667	3.66667	3.33333	3	3
1	Non-CVD individuals	4	3	4	5	4	4	4	4	3	4	5	4	4	3	3	4	4	3	4	4	4	3	3	4	4	4	4	4	4	5	5	5	5	3.66667	4.33333	3.66667	4.33333	3.33333	3.66667	4	3.33333	4	4.33333	5
1	Non-CVD individuals	3	3	4	3	4	3	4	4	3	3	4	4	5	4	4	4	3	3	3	3	3	4	4	4	3	3	4	5	5	5	4	4	4	3.33333	3.33333	3.66667	3.66667	4.33333	3.33333	3	4	3.33333	5	4
1	Non-CVD individuals	4	4	4	4	4	3	4	5	4	4	4	4	4	4	5	4	4	4	3	4	4	3	3	3	4	3	3	4	3	3	4	5	5	4	3.66667	4.33333	4	4.33333	4	3.66667	3	3.33333	3.33333	4.66667
2	Non-CVD individuals	5	4	4	3	4	4	3	4	3	4	4	3	3	4	4	3	4	4	3	4	4	4	4	4	3	3	4	3	3	4	4	4	3	4.33333	3.66667	3.33333	3.66667	3.66667	3.66667	3.66667	4	3.33333	3.33333	3.66667
1	Non-CVD individuals	5	4	4	4	5	4	4	4	5	4	4	4	4	4	4	5	4	3	3	4	3	4	3	4	3	3	3	3	4	4	4	4	4	4.33333	4.33333	4.33333	4	4	4	3.33333	3.66667	3	3.66667	4
2	Non-CVD individuals	4	4	4	5	5	4	4	5	4	4	4	3	4	4	4	4	3	4	4	4	4	4	4	4	4	4	4	4	4	4	4	4	4	4	4.66667	4.33333	3.66667	4	3.66667	4	4	4	4	4
1	Non-CVD individuals	4	4	5	4	4	4	3	5	5	5	4	4	5	3	5	4	4	4	4	3	3	3	4	3	3	3	3	4	3	3	4	4	4	4.33333	4	4.33333	4.33333	4.33333	4	3.33333	3.33333	3	3.33333	4
2	Non-CVD individuals	3	4	4	4	3	4	3	5	4	3	4	4	4	4	4	3	4	3	4	4	4	4	4	4	4	4	4	3	3	4	3	3	3	3.66667	3.66667	4	3.66667	4	3.33333	4	4	4	3.33333	3
1	Deutan	4	4	4	4	4	5	5	4	4	4	2	4	4	4	5	4	5	4	4	4	3	4	4	4	4	4	4	4	4	4	4	4	4	4	4.33333	4.33333	3.33333	4.33333	4.33333	3.66667	4	4	4	4
1	Non-CVD individuals	4	4	2	4	4	5	3	4	4	3	5	4	5	3	4	4	4	3	4	4	4	4	4	4	4	4	4	4	4	4	4	4	4	3.33333	4.33333	3.66667	4	4	3.66667	4	4	4	4	4
1	Non-CVD individuals	4	3	4	4	4	3	5	4	4	3	4	4	4	3	4	4	5	5	3	3	3	4	4	4	3	3	3	4	3	3	4	3	3	3.66667	3.66667	4.33333	3.66667	3.66667	4.66667	3	4	3	3.33333	3.33333
2	Non-CVD individuals	4	4	3	4	4	3	3	5	4	3	4	4	4	4	4	4	3	4	4	3	4	4	4	4	4	4	4	4	4	4	4	4	4	3.66667	3.66667	4	3.66667	4	3.66667	3.66667	4	4	4	4
1	Non-CVD individuals	4	3	4	4	5	3	3	4	4	4	3	5	3	4	4	3	5	3	4	3	3	4	4	4	3	4	3	4	4	4	4	3	3	3.66667	4	3.66667	4	3.66667	3.66667	3.33333	4	3.33333	4	3.33333
1	Non-CVD individuals	4	4	5	4	4	3	3	4	4	4	5	5	5	5	4	4	4	3	3	4	4	3	3	3	3	3	3	3	3	3	4	3	3	4.33333	3.66667	3.66667	4.66667	4.66667	3.66667	3.66667	3	3	3	3.33333
2	Non-CVD individuals	4	4	4	4	4	3	4	4	5	3	5	4	4	3	5	4	4	4	3	4	4	3	3	4	3	4	4	3	3	3	4	3	3	4	3.66667	4.33333	4	4	4	3.66667	3.33333	3.66667	3	3.33333
1	Non-CVD individuals	4	5	4	4	4	4	4	5	3	3	5	4	3	3	3	4	4	4	4	4	4	4	4	4	4	4	4	4	3	3	4	3	4	4.33333	4	4	4	3	4	4	4	4	3.33333	3.66667
2	Non-CVD individuals	4	4	4	4	4	4	4	5	3	4	3	4	5	4	5	3	4	5	3	3	3	3	3	3	3	4	3	3	3	3	3	4	4	4	4	4	3.66667	4.66667	4	3	3	3.33333	3	3.66667
2	Non-CVD individuals	4	4	4	4	4	3	5	4	4	3	5	4	3	4	4	2	3	3	3	4	3	4	4	4	4	4	4	3	3	3	4	3	3	4	3.66667	4.33333	4	3.66667	2.66667	3.33333	4	4	3	3.33333
2	Non-CVD individuals	4	4	5	4	3	4	4	5	3	3	4	5	5	4	3	3	4	4	3	4	4	4	4	4	4	4	4	3	3	3	4	3	3	4.33333	3.66667	4	4	4	3.66667	3.66667	4	4	3	3.33333
2	Non-CVD individuals	3	4	4	3	4	4	4	5	3	5	4	4	4	5	4	3	4	4	3	4	4	4	4	4	4	4	4	3	3	3	4	3	3	3.66667	3.66667	4	4.33333	4.33333	3.66667	3.66667	4	4	3	3.33333
2	Non-CVD individuals	5	3	5	3	3	4	4	4	3	4	5	4	5	4	5	3	5	3	3	2	2	2	2	2	2	2	2	1	1	1	2	1	1	4.33333	3.33333	3.66667	4.33333	4.66667	3.66667	2.33333	2	2	1	1.33333
2	Non-CVD individuals	5	3	4	4	4	3	4	3	3	4	5	4	4	4	5	4	4	4	3	4	4	4	4	4	4	4	4	3	3	3	4	3	3	4	3.66667	3.33333	4.33333	4.33333	4	3.66667	4	4	3	3.33333
2	Non-CVD individuals	4	4	4	4	5	3	3	3	4	3	4	3	4	4	4	4	5	4	4	4	4	4	4	4	4	4	4	3	4	4	4	3	3	4	4	3.33333	3.33333	4	4.33333	4	4	4	3.66667	3.33333
2	Non-CVD individuals	4	4	4	5	5	4	4	4	4	4	4	4	3	4	4	3	5	4	3	3	3	3	3	3	4	3	3	3	3	4	3	4	3	4	4.66667	4	4	3.66667	4	3	3	3.33333	3.33333	3.33333
2	Non-CVD individuals	4	4	4	4	5	4	4	4	4	4	3	4	4	4	3	4	4	3	3	4	4	3	4	4	3	4	4	4	4	3	4	4	4	4	4.33333	4	3.66667	3.66667	3.66667	3.66667	3.66667	3.66667	3.66667	4
2	Non-CVD individuals	4	4	3	3	4	4	3	4	3	4	5	4	4	5	3	3	4	4	3	3	3	4	4	4	3	4	3	3	4	3	4	3	4	3.66667	3.66667	3.33333	4.33333	4	3.66667	3	4	3.33333	3.33333	3.66667
2	Non-CVD individuals	4	4	4	5	4	5	4	2	3	4	3	5	4	4	3	4	3	3	4	4	4	4	4	4	4	4	4	4	4	3	4	3	4	4	4.66667	3	4	3.66667	3.33333	4	4	4	3.66667	3.66667
1	Deutan	4	4	4	3	3	4	4	4	4	3	5	4	5	3	5	4	4	4	4	4	4	3	3	3	3	3	3	4	4	4	3	3	3	4	3.33333	4	4	4.33333	4	4	3	3	4	3
2	Non-CVD individuals	3	4	4	4	3	4	3	4	4	4	4	4	4	3	4	4	4	4	4	4	4	4	4	4	3	3	3	3	3	3	4	4	4	3.66667	3.66667	3.66667	4	3.66667	4	4	4	3	3	4
2	Non-CVD individuals	3	4	4	4	4	5	4	5	4	3	4	4	5	4	4	4	4	4	3	3	3	3	3	3	3	3	3	4	3	3	4	4	4	3.66667	4.33333	4.33333	3.66667	4.33333	4	3	3	3	3.33333	4
2	Non-CVD individuals	5	4	5	4	3	4	5	5	4	4	4	4	4	4	4	4	4	2	4	4	4	3	3	3	3	3	3	4	5	4	3	3	3	4.66667	3.66667	4.66667	4	4	3.33333	4	3	3	4.33333	3
2	Non-CVD individuals	4	4	4	3	5	2	4	4	3	4	5	4	5	5	4	2	4	4	3	3	3	4	4	4	4	4	4	3	3	3	4	3	3	4	3.33333	3.66667	4.33333	4.66667	3.33333	3	4	4	3	3.33333
2	Non-CVD individuals	4	4	3	4	2	3	4	3	5	2	3	4	4	4	3	3	5	4	4	3	3	3	3	3	3	3	3	4	4	3	3	3	3	3.66667	3	4	3	3.66667	4	3.33333	3	3	3.66667	3
2	Non-CVD individuals	4	4	4	5	4	5	4	4	4	3	4	4	4	4	4	4	4	4	4	4	4	5	4	4	3	3	4	4	4	4	4	4	4	4	4.66667	4	3.66667	4	4	4	4.33333	3.33333	4	4
1	Non-CVD individuals	3	5	4	3	3	4	4	4	4	3	5	5	5	4	3	5	4	5	4	3	3	4	3	3	3	4	4	3	4	3	3	3	3	4	3.33333	4	4.33333	4	4.66667	3.33333	3.33333	3.66667	3.33333	3
2	Non-CVD individuals	4	4	3	5	4	3	3	5	4	3	4	4	4	4	4	4	3	4	4	4	4	4	4	4	4	4	4	3	4	4	4	4	4	3.66667	4	4	3.66667	4	3.66667	4	4	4	3.66667	4
2	Non-CVD individuals	3	4	4	4	3	4	3	4	3	3	5	4	5	3	3	5	4	4	3	3	3	3	4	3	4	3	4	3	3	3	3	4	3	3.66667	3.66667	3.33333	4	3.66667	4.33333	3	3.33333	3.66667	3	3.33333
2	Non-CVD individuals	5	4	5	5	4	4	4	4	4	4	4	4	3	4	4	3	4	3	3	4	4	3	3	4	3	4	3	3	3	3	4	4	4	4.66667	4.33333	4	4	3.66667	3.33333	3.66667	3.33333	3.33333	3	4
2	Non-CVD individuals	4	3	3	4	4	4	3	5	3	3	4	5	4	3	3	4	3	4	4	4	4	4	4	4	4	3	3	3	3	3	4	3	3	3.33333	4	3.66667	4	3.33333	3.66667	4	4	3.33333	3	3.33333
2	Non-CVD individuals	4	4	3	5	5	4	5	5	5	4	4	4	4	4	5	4	4	4	4	4	4	4	4	4	4	4	4	4	4	4	4	4	4	3.66667	4.66667	5	4	4.33333	4	4	4	4	4	4
1	Non-CVD individuals	5	3	4	3	4	5	3	3	3	3	5	4	4	3	4	4	4	3	3	3	3	3	3	3	4	3	3	3	3	3	5	4	5	4	4	3	4	3.66667	3.66667	3	3	3.33333	3	4.66667
1	Non-CVD individuals	3	4	4	4	3	4	4	4	4	3	5	4	4	5	3	3	5	3	3	4	4	3	3	3	3	4	4	3	3	3	4	3	3	3.66667	3.66667	4	4	4	3.66667	3.66667	3	3.66667	3	3.33333
1	Non-CVD individuals	3	3	3	4	3	3	3	4	4	4	4	4	4	3	4	4	3	3	3	4	3	3	3	4	3	4	4	3	3	3	4	3	3	3	3.33333	3.66667	4	3.66667	3.33333	3.33333	3.33333	3.66667	3	3.33333
2	Non-CVD individuals	5	4	3	3	4	4	4	3	4	3	4	4	5	4	5	3	3	4	4	4	4	3	3	3	3	3	3	4	4	4	3	3	3	4	3.66667	3.66667	3.66667	4.66667	3.33333	4	3	3	4	3
2	Non-CVD individuals	4	3	4	4	4	4	4	4	4	3	4	3	4	4	4	5	3	3	4	4	4	4	4	4	4	4	4	4	4	4	4	4	4	3.66667	4	4	3.33333	4	3.66667	4	4	4	4	4
2	Non-CVD individuals	4	5	3	4	5	3	3	5	4	3	4	5	4	4	3	4	3	3	3	3	3	3	3	3	4	4	3	3	4	3	3	3	3	4	4	4	4	3.66667	3.33333	3	3	3.66667	3.33333	3
1	Non-CVD individuals	4	4	3	4	3	3	4	4	4	5	4	4	4	3	3	3	4	4	4	4	4	4	4	4	4	3	4	3	3	3	4	4	4	3.66667	3.33333	4	4.33333	3.33333	3.66667	4	4	3.66667	3	4
2	Non-CVD individuals	4	3	3	3	5	3	4	4	4	3	3	4	4	4	3	4	4	3	3	3	3	3	3	3	4	3	4	4	4	4	3	3	3	3.33333	3.66667	4	3.33333	3.66667	3.66667	3	3	3.66667	4	3
1	Non-CVD individuals	3	3	3	5	5	4	3	5	4	4	4	4	3	4	3	5	5	4	4	3	4	3	4	3	4	3	4	4	5	4	3	4	3	3	4.66667	4	4	3.33333	4.66667	3.66667	3.33333	3.66667	4.33333	3.33333
1	Non-CVD individuals	5	3	4	4	3	3	4	4	4	3	5	4	5	4	5	4	3	4	4	4	4	3	3	4	3	3	3	4	4	5	4	3	3	4	3.33333	4	4	4.66667	3.66667	4	3.33333	3	4.33333	3.33333
1	Non-CVD individuals	4	4	4	4	3	3	3	5	4	4	4	4	4	4	4	4	4	4	3	3	3	3	3	3	3	3	3	3	3	3	3	3	3	4	3.33333	4	4	4	4	3	3	3	3	3
1	Non-CVD individuals	4	4	4	5	4	3	3	4	4	3	4	5	3	4	3	4	3	4	4	4	4	3	3	4	4	3	4	3	3	3	4	3	4	4	4	3.66667	4	3.33333	3.66667	4	3.33333	3.66667	3	3.66667
1	Non-CVD individuals	5	4	4	4	5	4	5	4	3	3	4	3	5	5	3	4	4	3	3	4	3	4	4	4	4	3	3	4	4	5	4	3	3	4.33333	4.33333	4	3.33333	4.33333	3.66667	3.33333	4	3.33333	4.33333	3.33333
1	Non-CVD individuals	3	3	4	5	4	3	4	3	4	4	4	5	5	2	4	4	3	3	3	4	4	4	3	4	4	4	4	4	4	3	4	4	4	3.33333	4	3.66667	4.33333	3.66667	3.33333	3.66667	3.66667	4	3.66667	4
1	Non-CVD individuals	5	3	4	4	4	5	3	4	4	3	3	4	5	5	4	4	4	3	3	3	4	4	4	3	4	3	3	4	4	4	3	3	3	4	4.33333	3.66667	3.33333	4.66667	3.66667	3.33333	3.66667	3.33333	4	3
1	Non-CVD individuals	4	4	3	5	4	4	3	4	4	4	4	4	4	4	5	2	3	3	4	4	4	3	4	3	3	3	3	4	4	4	3	4	3	3.66667	4.33333	3.66667	4	4.33333	2.66667	4	3.33333	3	4	3.33333
1	Non-CVD individuals	4	4	5	4	4	4	3	3	4	4	4	4	4	4	4	3	3	4	3	3	3	4	3	3	3	4	4	4	4	3	3	4	3	4.33333	4	3.33333	4	4	3.33333	3	3.33333	3.66667	3.66667	3.33333
2	Non-CVD individuals	4	4	4	4	4	5	3	4	5	3	5	5	5	4	4	4	4	4	4	4	3	3	3	4	3	3	3	4	4	4	4	3	4	4	4.33333	4	4.33333	4.33333	4	3.66667	3.33333	3	4	3.66667
1	Non-CVD individuals	3	5	2	4	4	3	4	5	3	5	4	4	5	3	4	4	4	3	3	3	3	4	3	3	4	3	4	4	3	3	4	4	4	3.33333	3.66667	4	4.33333	4	3.66667	3	3.33333	3.66667	3.33333	4
2	Non-CVD individuals	4	3	3	5	3	4	3	5	3	3	4	3	5	5	4	5	4	3	5	5	4	4	4	4	4	4	4	3	3	3	3	3	3	3.33333	4	3.66667	3.33333	4.66667	4	4.66667	4	4	3	3
2	Non-CVD individuals	5	4	2	4	4	4	5	4	5	5	4	3	3	4	3	4	4	5	3	3	3	3	3	3	3	3	3	3	4	3	4	4	4	3.66667	4	4.66667	4	3.33333	4.33333	3	3	3	3.33333	4
1	Non-CVD individuals	5	4	5	4	4	4	4	4	3	4	4	4	4	4	3	3	3	3	4	4	4	4	3	4	4	4	4	4	5	4	4	3	3	4.66667	4	3.66667	4	3.66667	3	4	3.66667	4	4.33333	3.33333
2	Non-CVD individuals	4	4	3	4	4	4	4	3	3	3	3	4	5	4	3	4	5	3	4	4	4	4	4	4	4	5	4	4	4	4	4	4	4	3.66667	4	3.33333	3.33333	4	4	4	4	4.33333	4	4
1	Non-CVD individuals	4	4	3	3	4	5	4	4	4	3	4	4	5	5	4	4	3	3	4	4	4	4	4	4	3	3	3	3	3	4	4	3	4	3.66667	4	4	3.66667	4.66667	3.33333	4	4	3	3.33333	3.66667
1	Non-CVD individuals	3	2	4	4	3	3	3	5	4	4	5	4	4	4	4	3	4	3	4	4	4	4	4	4	4	4	4	4	4	4	4	4	4	3	3.33333	4	4.33333	4	3.33333	4	4	4	4	4
1	Non-CVD individuals	4	4	4	5	4	4	4	5	4	4	3	4	4	4	4	2	3	3	4	4	4	4	4	4	4	4	4	4	4	4	4	4	4	4	4.33333	4.33333	3.66667	4	2.66667	4	4	4	4	4
2	Non-CVD individuals	4	4	4	5	4	3	3	4	4	2	4	4	4	4	4	3	4	3	4	4	4	3	4	3	4	4	3	5	4	4	3	4	3	4	4	3.66667	3.33333	4	3.33333	4	3.33333	3.66667	4.33333	3.33333
1	Deutan	4	3	3	4	4	3	4	3	3	5	5	4	4	4	4	4	3	4	4	4	4	3	3	3	3	3	3	4	4	4	3	3	3	3.33333	3.66667	3.33333	4.66667	4	3.66667	4	3	3	4	3
1	Non-CVD individuals	3	5	3	3	4	5	4	5	4	3	4	4	4	5	4	4	4	3	3	3	3	4	4	3	4	3	3	4	3	4	3	3	3	3.66667	4	4.33333	3.66667	4.33333	3.66667	3	3.66667	3.33333	3.66667	3
2	Non-CVD individuals	4	3	5	4	3	3	3	5	4	4	4	4	4	4	3	4	3	4	3	3	3	4	3	3	3	3	4	3	3	3	3	3	3	4	3.33333	4	4	3.66667	3.66667	3	3.33333	3.33333	3	3
1	Non-CVD individuals	5	3	3	4	5	4	5	5	4	4	4	4	4	4	4	4	4	4	3	3	3	4	3	3	4	4	4	4	4	4	3	2	3	3.66667	4.33333	4.66667	4	4	4	3	3.33333	4	4	2.66667
1	Non-CVD individuals	3	5	4	4	4	3	4	5	4	4	4	5	4	4	4	3	3	5	3	4	3	3	4	4	3	4	4	4	4	3	4	4	4	4	3.66667	4.33333	4.33333	4	3.66667	3.33333	3.66667	3.66667	3.66667	4
2	Non-CVD individuals	4	3	4	5	4	4	3	4	5	4	5	5	3	4	4	3	3	5	4	4	4	4	4	4	3	3	3	4	4	4	4	3	3	3.66667	4.33333	4	4.66667	3.66667	3.66667	4	4	3	4	3.33333
2	Non-CVD individuals	4	4	4	4	4	4	4	5	4	3	3	3	5	4	4	3	4	3	3	3	4	4	3	3	3	4	3	4	3	3	3	3	3	4	4	4.33333	3	4.33333	3.33333	3.33333	3.33333	3.33333	3.33333	3
1	Non-CVD individuals	5	3	4	4	5	4	4	4	5	4	4	3	4	4	4	3	4	5	4	4	4	4	4	4	4	4	4	4	4	4	4	3	3	4	4.33333	4.33333	3.66667	4	4	4	4	4	4	3.33333
1	Non-CVD individuals	4	4	3	3	3	4	4	4	4	4	5	4	4	4	4	5	5	4	4	3	3	3	4	3	4	4	4	3	3	3	3	3	3	3.66667	3.33333	4	4.33333	4	4.66667	3.33333	3.33333	4	3	3
1	Achromatopsia	4	4	4	4	4	4	4	4	4	5	4	4	4	3	4	4	4	4	3	4	4	4	3	4	4	4	4	3	4	3	4	3	4	4	4	4	4.33333	3.66667	4	3.66667	3.66667	4	3.33333	3.66667
1	Non-CVD individuals	4	4	4	4	5	3	3	3	3	4	4	3	4	3	4	4	4	4	3	3	3	3	4	3	3	3	3	3	3	3	3	4	3	4	4	3	3.66667	3.66667	4	3	3.33333	3	3	3.33333
1	Non-CVD individuals	4	3	4	4	4	4	4	3	3	5	4	5	3	3	4	2	5	3	3	3	4	4	3	3	4	4	4	4	4	4	3	3	3	3.66667	4	3.33333	4.66667	3.33333	3.33333	3.33333	3.33333	4	4	3
2	Non-CVD individuals	3	4	4	4	5	4	4	4	3	5	5	4	4	4	5	4	4	3	3	3	3	4	3	3	4	4	4	4	4	4	3	4	3	3.66667	4.33333	3.66667	4.66667	4.33333	3.66667	3	3.33333	4	4	3.33333
1	Non-CVD individuals	4	4	4	4	3	4	4	3	4	5	4	4	4	4	3	3	4	4	4	3	3	3	4	3	3	3	3	4	4	4	3	4	3	4	3.66667	3.66667	4.33333	3.66667	3.66667	3.33333	3.33333	3	4	3.33333
2	Non-CVD individuals	3	4	3	5	4	4	3	4	3	4	4	4	4	3	4	4	5	4	3	3	3	4	4	5	4	3	3	4	3	4	5	4	4	3.33333	4.33333	3.33333	4	3.66667	4.33333	3	4.33333	3.33333	3.66667	4.33333
2	Non-CVD individuals	4	4	4	4	4	3	4	5	4	3	4	5	4	4	3	4	4	4	3	3	3	4	4	4	3	3	3	4	4	4	4	3	3	4	3.66667	4.33333	4	3.66667	4	3	4	3	4	3.33333
2	Non-CVD individuals	4	3	3	3	4	4	4	5	4	3	3	3	3	5	4	4	3	4	4	4	4	4	3	3	3	3	4	4	4	4	4	4	4	3.33333	3.66667	4.33333	3	4	3.66667	4	3.33333	3.33333	4	4
2	Non-CVD individuals	4	4	2	4	3	4	3	4	3	2	3	4	4	4	3	4	4	3	3	3	3	3	3	3	3	3	3	4	5	4	4	5	5	3.33333	3.66667	3.33333	3	3.66667	3.66667	3	3	3	4.33333	4.66667
2	Non-CVD individuals	4	4	4	3	3	3	5	4	4	4	4	4	4	5	3	3	5	3	3	3	3	3	4	3	3	4	3	3	3	3	5	5	5	4	3	4.33333	4	4	3.66667	3	3.33333	3.33333	3	5
2	Non-CVD individuals	3	5	4	4	4	5	4	5	4	4	4	3	3	3	4	3	3	3	4	3	3	4	4	3	3	3	3	3	3	3	3	3	3	4	4.33333	4.33333	3.66667	3.33333	3	3.33333	3.66667	3	3	3
2	Non-CVD individuals	5	4	4	4	5	3	4	4	3	4	4	4	4	3	3	5	4	3	4	3	3	3	3	3	4	4	4	4	4	3	3	4	3	4.33333	4	3.66667	4	3.33333	4	3.33333	3	4	3.66667	3.33333
2	Non-CVD individuals	5	4	4	4	3	3	3	4	4	3	5	3	4	4	4	4	5	3	4	4	4	4	3	4	4	4	4	4	3	3	4	3	4	4.33333	3.33333	3.66667	3.66667	4	4	4	3.66667	4	3.33333	3.66667
1	Non-CVD individuals	4	4	4	4	4	3	4	4	3	4	3	4	5	3	5	3	4	4	4	3	3	4	4	4	4	4	4	4	4	3	3	3	3	4	3.66667	3.66667	3.66667	4.33333	3.66667	3.33333	4	4	3.66667	3
2	Non-CVD individuals	4	5	4	5	4	4	5	5	5	3	3	4	4	4	5	4	3	3	4	4	4	4	4	4	4	4	4	4	4	4	4	4	4	4.33333	4.33333	5	3.33333	4.33333	3.33333	4	4	4	4	4
1	Non-CVD individuals	4	3	5	5	5	3	3	4	3	3	3	5	4	5	4	4	3	4	4	4	4	4	4	4	4	4	4	4	4	4	4	4	4	4	4.33333	3.33333	3.66667	4.33333	3.66667	4	4	4	4	4
2	Non-CVD individuals	5	4	2	4	4	3	4	5	3	4	4	4	5	4	4	3	3	4	4	4	4	4	4	4	4	4	4	5	5	5	4	4	4	3.66667	3.66667	4	4	4.33333	3.33333	4	4	4	5	4
1	Non-CVD individuals	5	3	3	4	4	3	5	4	3	4	4	3	4	3	4	3	3	4	4	5	5	4	4	3	4	3	3	3	4	3	3	3	3	3.66667	3.66667	4	3.66667	3.66667	3.33333	4.66667	3.66667	3.33333	3.33333	3
2	Non-CVD individuals	4	3	4	4	5	5	5	4	4	4	5	5	4	4	4	4	4	3	3	3	3	3	3	4	3	3	3	3	3	3	3	3	3	3.66667	4.66667	4.33333	4.66667	4	3.66667	3	3.33333	3	3	3
2	Non-CVD individuals	5	4	4	5	3	4	3	3	3	3	3	5	3	4	3	3	4	3	3	3	4	3	4	4	4	4	4	3	4	3	4	4	4	4.33333	4	3	3.66667	3.33333	3.33333	3.33333	3.66667	4	3.33333	4
2	Non-CVD individuals	4	4	4	5	5	3	5	4	4	3	4	3	4	5	5	5	3	4	4	5	4	4	4	4	4	4	4	4	4	5	4	4	4	4	4.33333	4.33333	3.33333	4.66667	4	4.33333	4	4	4.33333	4
2	Non-CVD individuals	4	4	4	4	3	3	4	3	3	4	4	5	4	3	4	4	4	4	5	5	4	4	4	4	4	4	4	4	4	4	4	4	4	4	3.33333	3.33333	4.33333	3.66667	4	4.66667	4	4	4	4
2	Non-CVD individuals	3	4	4	5	4	3	4	4	4	3	5	4	4	4	4	2	3	3	4	4	3	4	4	4	3	3	3	3	3	3	4	3	4	3.66667	4	4	4	4	2.66667	3.66667	4	3	3	3.66667
2	Non-CVD individuals	4	4	5	4	4	4	3	5	4	5	4	5	4	4	4	4	4	4	4	4	4	4	4	4	4	4	4	4	4	4	3	3	4	4.33333	4	4	4.66667	4	4	4	4	4	4	3.33333
2	Non-CVD individuals	4	3	4	4	4	4	3	4	3	4	4	3	4	3	4	3	4	4	4	4	3	4	3	3	4	4	3	4	4	4	3	4	3	3.66667	4	3.33333	3.66667	3.66667	3.66667	3.66667	3.33333	3.66667	4	3.33333
2	Non-CVD individuals	3	4	4	4	4	3	4	4	4	3	4	4	5	4	3	4	5	3	3	3	3	3	3	3	4	4	3	3	3	4	4	3	4	3.66667	3.66667	4	3.66667	4	4	3	3	3.66667	3.33333	3.66667
2	Non-CVD individuals	4	5	2	4	4	3	4	4	3	4	5	4	3	4	3	3	3	4	4	4	4	4	3	4	3	4	3	4	4	3	3	3	3	3.66667	3.66667	3.66667	4.33333	3.33333	3.33333	4	3.66667	3.33333	3.66667	3
2	Non-CVD individuals	4	3	4	4	4	3	4	4	4	3	4	4	5	4	5	4	4	4	3	3	3	4	3	4	3	3	3	4	4	4	4	4	4	3.66667	3.66667	4	3.66667	4.66667	4	3	3.66667	3	4	4
2	Non-CVD individuals	4	5	4	3	4	4	3	5	4	4	3	4	4	4	4	3	5	4	3	3	3	4	3	3	4	4	4	3	3	4	4	3	3	4.33333	3.66667	4	3.66667	4	4	3	3.33333	4	3.33333	3.33333
2	Non-CVD individuals	4	5	5	4	3	4	5	5	4	3	4	3	4	4	3	4	3	4	3	3	3	3	4	3	3	3	3	3	3	3	3	3	3	4.66667	3.66667	4.66667	3.33333	3.66667	3.66667	3	3.33333	3	3	3
2	Non-CVD individuals	4	4	4	5	4	4	3	3	3	3	4	5	5	4	3	5	4	4	3	3	3	3	4	3	3	3	3	3	3	3	3	3	3	4	4.33333	3	4	4	4.33333	3	3.33333	3	3	3
2	Non-CVD individuals	4	3	4	4	4	4	4	3	4	4	5	4	3	4	4	4	4	4	4	3	3	4	4	4	4	4	4	4	4	3	3	3	3	3.66667	4	3.66667	4.33333	3.66667	4	3.33333	4	4	3.66667	3
2	Non-CVD individuals	4	4	5	4	4	3	4	4	3	4	3	3	4	4	4	4	4	4	3	3	4	4	3	4	3	3	3	3	3	4	3	3	3	4.33333	3.66667	3.66667	3.33333	4	4	3.33333	3.66667	3	3.33333	3
2	Non-CVD individuals	5	5	4	5	4	4	4	5	4	3	4	4	5	4	3	4	4	4	4	4	4	4	4	4	4	4	4	4	4	4	4	4	4	4.66667	4.33333	4.33333	3.66667	4	4	4	4	4	4	4
2	Non-CVD individuals	4	5	4	4	4	3	3	4	4	4	3	4	5	3	4	4	4	3	4	4	4	4	4	4	4	4	4	4	4	5	4	4	4	4.33333	3.66667	3.66667	3.66667	4	3.66667	4	4	4	4.33333	4
2	Non-CVD individuals	4	4	3	3	4	3	3	4	3	2	4	4	5	5	4	4	3	2	4	5	5	4	4	4	4	3	3	3	4	3	3	3	3	3.66667	3.33333	3.33333	3.33333	4.66667	3	4.66667	4	3.33333	3.33333	3
2	Non-CVD individuals	4	4	2	5	5	4	4	4	3	4	5	4	3	4	4	3	4	4	3	3	3	3	3	4	3	3	3	3	3	3	3	3	3	3.33333	4.66667	3.66667	4.33333	3.66667	3.66667	3	3.33333	3	3	3
2	Non-CVD individuals	4	4	4	5	3	2	2	3	3	3	4	4	5	4	5	3	4	5	3	3	4	3	4	4	4	4	4	3	4	3	4	4	4	4	3.33333	2.66667	3.66667	4.66667	4	3.33333	3.66667	4	3.33333	4
1	Non-CVD individuals	3	4	4	5	4	4	4	4	4	3	3	5	3	3	3	3	5	3	3	3	3	3	3	3	3	3	3	5	5	5	3	3	3	3.66667	4.33333	4	3.66667	3	3.66667	3	3	3	5	3
1	Non-CVD individuals	4	4	3	5	4	3	4	5	3	5	4	5	5	4	3	4	4	4	4	4	4	4	3	4	4	4	4	3	3	4	3	4	3	3.66667	4	4	4.66667	4	4	4	3.66667	4	3.33333	3.33333
1	Non-CVD individuals	4	4	4	4	4	3	3	4	3	4	4	5	4	4	3	5	4	4	4	4	3	4	4	4	3	3	3	3	3	3	4	3	4	4	3.66667	3.33333	4.33333	3.66667	4.33333	3.66667	4	3	3	3.66667
1	Non-CVD individuals	4	3	4	4	4	5	5	5	3	4	3	3	4	3	5	3	5	4	4	4	4	4	4	4	4	4	4	4	4	4	3	3	4	3.66667	4.33333	4.33333	3.33333	4	4	4	4	4	4	3.33333
2	Non-CVD individuals	3	5	4	4	5	4	3	4	4	3	4	3	4	4	4	3	4	3	3	3	4	3	3	3	3	3	3	4	4	4	3	4	3	4	4.33333	3.66667	3.33333	4	3.33333	3.33333	3	3	4	3.33333
1	Non-CVD individuals	4	4	3	5	4	3	3	4	4	4	4	5	3	4	4	4	4	3	3	3	3	3	3	3	4	4	4	3	3	4	4	3	4	3.66667	4	3.66667	4.33333	3.66667	3.66667	3	3	4	3.33333	3.66667
1	Non-CVD individuals	4	3	4	4	4	4	4	3	3	5	5	5	3	4	4	4	4	4	4	4	4	4	4	4	3	4	3	4	4	3	3	3	3	3.66667	4	3.33333	5	3.66667	4	4	4	3.33333	3.66667	3
1	Non-CVD individuals	3	4	4	4	4	4	4	4	4	4	3	5	4	4	3	4	4	4	3	3	3	4	3	4	3	3	3	4	4	4	4	4	4	3.66667	4	4	4	3.66667	4	3	3.66667	3	4	4
1	Non-CVD individuals	4	3	4	4	4	3	4	4	3	3	4	4	4	4	5	3	5	3	3	3	4	3	3	3	3	3	3	4	4	4	3	4	3	3.66667	3.66667	3.66667	3.66667	4.33333	3.66667	3.33333	3	3	4	3.33333
1	Non-CVD individuals	4	5	4	3	5	3	4	5	4	4	5	4	4	5	4	4	4	3	3	3	3	3	3	3	4	4	4	3	3	4	4	3	4	4.33333	3.66667	4.33333	4.33333	4.33333	3.66667	3	3	4	3.33333	3.66667
2	Non-CVD individuals	5	4	5	5	3	4	5	5	4	4	4	4	4	4	4	4	4	3	4	4	4	4	4	4	3	4	3	4	4	3	3	3	3	4.66667	4	4.66667	4	4	3.66667	4	4	3.33333	3.66667	3
1	Non-CVD individuals	4	4	4	5	3	4	4	5	4	4	5	4	4	4	4	4	4	4	3	3	3	4	3	4	3	3	3	4	4	4	4	4	4	4	4	4.33333	4.33333	4	4	3	3.66667	3	4	4
1	Non-CVD individuals	4	4	3	4	4	3	4	4	3	4	4	4	3	4	3	3	4	3	3	3	3	3	3	3	3	3	3	3	4	4	3	3	3	3.66667	3.66667	3.66667	4	3.33333	3.33333	3	3	3	3.66667	3
1	Non-CVD individuals	4	4	4	4	3	4	4	4	4	3	4	4	4	4	5	3	5	2	4	4	4	4	4	4	4	4	4	4	4	4	4	4	4	4	3.66667	4	3.66667	4.33333	3.33333	4	4	4	4	4
1	Non-CVD individuals	4	4	3	4	4	4	3	4	3	4	3	4	4	3	4	4	4	4	4	4	4	4	4	4	4	4	4	5	4	5	4	4	4	3.66667	4	3.33333	3.66667	3.66667	4	4	4	4	4.66667	4
2	Non-CVD individuals	3	4	4	3	3	3	3	4	3	4	5	4	3	3	4	4	4	2	4	5	5	4	4	4	4	3	3	4	4	3	3	3	3	3.66667	3	3.33333	4.33333	3.33333	3.33333	4.66667	4	3.33333	3.66667	3
1	Non-CVD individuals	5	5	3	4	5	4	4	4	4	4	4	4	4	4	4	3	5	3	3	3	3	3	3	3	3	3	3	3	3	3	3	3	3	4.33333	4.33333	4	4	4	3.66667	3	3	3	3	3
2	Non-CVD individuals	4	4	4	4	4	3	4	4	4	3	4	4	3	4	4	3	3	3	3	3	3	3	3	3	4	4	4	3	4	3	4	4	4	4	3.66667	4	3.66667	3.66667	3	3	3	4	3.33333	4
1	Non-CVD individuals	4	4	4	4	3	4	3	4	5	4	4	3	5	4	4	3	4	4	4	4	4	4	4	4	4	4	4	4	4	5	4	4	4	4	3.66667	4	3.66667	4.33333	3.66667	4	4	4	4.33333	4
2	Non-CVD individuals	4	4	4	4	3	3	4	4	3	4	4	3	4	4	4	3	5	4	5	4	4	4	4	4	4	4	4	4	4	4	4	4	4	4	3.33333	3.66667	3.66667	4	4	4.33333	4	4	4	4
1	Non-CVD individuals	4	4	4	5	5	4	4	4	3	4	4	5	4	5	4	4	5	2	4	4	4	4	4	3	3	3	3	3	3	3	4	4	3	4	4.66667	3.66667	4.33333	4.33333	3.66667	4	3.66667	3	3	3.66667
2	Non-CVD individuals	2	4	4	4	5	3	4	5	3	5	4	5	4	4	4	4	4	4	4	4	4	4	4	4	4	5	5	4	4	4	4	4	5	3.33333	4	4	4.66667	4	4	4	4	4.66667	4	4.33333
2	Non-CVD individuals	5	5	4	4	4	4	4	4	4	4	4	4	5	4	4	5	5	4	3	4	3	3	3	3	3	3	4	3	4	4	3	3	4	4.66667	4	4	4	4.33333	4.66667	3.33333	3	3.33333	3.66667	3.33333
2	Non-CVD individuals	4	3	3	4	4	5	3	4	4	4	4	3	4	4	4	4	4	4	3	3	3	3	3	3	4	4	3	3	3	4	4	4	3	3.33333	4.33333	3.66667	3.66667	4	4	3	3	3.66667	3.33333	3.66667
2	Non-CVD individuals	4	4	4	4	3	4	3	4	4	4	4	4	5	4	4	4	4	3	4	4	3	4	4	4	3	4	4	3	3	3	3	3	3	4	3.66667	3.66667	4	4.33333	3.66667	3.66667	4	3.66667	3	3
1	Non-CVD individuals	5	4	4	3	4	4	5	5	4	5	4	4	3	4	3	3	5	4	4	3	4	4	4	3	4	4	4	4	4	4	4	4	4	4.33333	3.66667	4.66667	4.33333	3.33333	4	3.66667	3.66667	4	4	4
